# Supplementary material for: Predictive Utility and Metabolomic Signatures of TG/HDL-C Ratio for Metabolic Syndrome Without Cardiovascular Disease and/or Diabetes in Qatari Adults
Source: Metabolites. 2025 Aug 28;15(9):574. doi: 10.3390/metabo15090574 (PMC12471751; doi:10.3390/metabo15090574)
Supplement: Supplementary file 1 [file metabolites-15-00574-s001.zip]

Archive with 2 entries (2 files):
- metabolites-3769034_Supplementary_Table_Cycle_2_Revision.pdf
- metabolites-3769034_Table S6 Complete list of metabolite identified by univeriate linear regression adjusted for age, sex, BMI, principal component 1 and 2.csv
