# Supplementary material for: Predictive Utility and Metabolomic Signatures of TG/HDL-C Ratio for Metabolic Syndrome Without Cardiovascular Disease and/or Diabetes in Qatari Adults
Source: Metabolites. 2025 Aug 28;15(9):574. doi: 10.3390/metabo15090574 (PMC12471751; doi:10.3390/metabo15090574)
Supplement: Supplementary file 1 [file metabolites-15-00574-s001.zip › metabolites-3769034_Table S6 Complete list of metabolite identified by univeriate linear regression adjusted for age, sex, BMI, principal component 1 and 2.csv]

metabolite	superpathway	subpathway	Estimate	Std..Error	p-value	FDR
oleoyl-linoleoyl-glycerol (18:1/18:2) [2]	Lipid	Diacylglycerol	0.739401406	0.032860007	1.51E-94	7.57E-92
oleoyl-linoleoyl-glycerol (18:1/18:2) [1]	Lipid	Diacylglycerol	0.76551878	0.033692763	1.70E-94	7.57E-92
1-(1-enyl-palmitoyl)-2-oleoyl-GPC (P-16:0/18:1)*	Lipid	Plasmalogen	-0.389727996	0.018334936	1.96E-87	5.82E-85
1-stearoyl-2-linoleoyl-GPE (18:0/18:2)*	Lipid	Phosphatidylethanolamine (PE)	0.547028147	0.028429609	1.47E-73	3.26E-71
1-(1-enyl-palmitoyl)-2-linoleoyl-GPC (P-16:0/18:2)*	Lipid	Plasmalogen	-0.331460344	0.017342372	8.27E-73	1.47E-70
1-stearoyl-GPE (18:0)	Lipid	Lysophospholipid	0.352566297	0.01880006	1.99E-70	2.94E-68
1-palmitoyl-2-linoleoyl-GPE (16:0/18:2)	Lipid	Phosphatidylethanolamine (PE)	0.549178274	0.029790186	2.76E-68	3.50E-66
1-palmitoyl-2-oleoyl-GPE (16:0/18:1)	Lipid	Phosphatidylethanolamine (PE)	0.575709046	0.031505075	4.92E-67	5.46E-65
1-stearoyl-2-oleoyl-GPE (18:0/18:1)	Lipid	Phosphatidylethanolamine (PE)	0.544027489	0.030017121	3.48E-66	3.44E-64
1-linoleoylglycerol (18:2)	Lipid	Monoacylglycerol	0.546521614	0.030427813	3.13E-65	2.79E-63
linoleoyl-linoleoyl-glycerol (18:2/18:2) [1]*	Lipid	Diacylglycerol	0.735482587	0.042529146	4.03E-59	3.26E-57
1-(1-enyl-palmitoyl)-2-palmitoleoyl-GPC (P-16:0/16:1)*	Lipid	Plasmalogen	-0.356013521	0.021248767	1.62E-57	1.20E-55
1-palmitoyl-2-arachidonoyl-GPE (16:0/20:4)*	Lipid	Phosphatidylethanolamine (PE)	0.421492181	0.026401239	5.58E-53	3.82E-51
1-palmitoyl-GPE (16:0)	Lipid	Lysophospholipid	0.336014419	0.0216535	2.32E-50	1.47E-48
1-(1-enyl-palmitoyl)-GPC (P-16:0)*	Lipid	Lysoplasmalogen	-0.269027776	0.01798104	3.55E-47	2.11E-45
1-stearoyl-2-arachidonoyl-GPE (18:0/20:4)	Lipid	Phosphatidylethanolamine (PE)	0.366271276	0.025278078	1.54E-44	8.55E-43
1-palmitoleoylglycerol (16:1)*	Lipid	Monoacylglycerol	0.628144707	0.043345901	4.01E-44	2.10E-42
1-(1-enyl-palmitoyl)-2-palmitoyl-GPC (P-16:0/16:0)*	Lipid	Plasmalogen	-0.241597345	0.016823212	8.07E-44	3.99E-42
1-palmitoyl-2-docosahexaenoyl-GPE (16:0/22:6)*	Lipid	Phosphatidylethanolamine (PE)	0.440257928	0.035074296	2.20E-34	1.03E-32
1-(1-enyl-oleoyl)-GPE (P-18:1)*	Lipid	Lysoplasmalogen	-0.27759133	0.022246298	5.11E-34	2.27E-32
1-linoleoyl-GPE (18:2)*	Lipid	Lysophospholipid	0.28427416	0.022814432	6.26E-34	2.65E-32
1-(1-enyl-stearoyl)-GPE (P-18:0)*	Lipid	Lysoplasmalogen	-0.282653751	0.022760144	1.00E-33	4.04E-32
1-(1-enyl-stearoyl)-2-linoleoyl-GPE (P-18:0/18:2)*	Lipid	Plasmalogen	-0.275598821	0.022220294	1.20E-33	4.65E-32
sphingomyelin (d18:2/24:1, d18:1/24:2)*	Lipid	Sphingomyelins	-0.16979974	0.014145525	1.02E-31	3.78E-30
1-(1-enyl-palmitoyl)-2-oleoyl-GPE (P-16:0/18:1)*	Lipid	Plasmalogen	-0.21337642	0.017967202	4.19E-31	1.49E-29
hydroxypalmitoyl sphingomyelin (d18:1/16:0(OH))**	Lipid	Sphingomyelins	-0.174416162	0.015306048	7.16E-29	2.45E-27
1-(1-enyl-stearoyl)-2-oleoyl-GPE (P-18:0/18:1)	Lipid	Plasmalogen	-0.263127742	0.02316088	1.07E-28	3.51E-27
N-acetylglycine	Amino Acid	Glycine, Serine and Threonine Metabolism	-0.311077448	0.027458416	1.43E-28	4.54E-27
1-palmitoyl-2-arachidonoyl-GPI (16:0/20:4)*	Lipid	Phosphatidylinositol (PI)	0.277219812	0.024923555	1.45E-27	4.45E-26
1-palmitoyl-2-linoleoyl-GPI (16:0/18:2)	Lipid	Phosphatidylinositol (PI)	0.246190422	0.022221241	2.01E-27	5.95E-26
1-linolenoylglycerol (18:3)	Lipid	Monoacylglycerol	0.444250279	0.040232325	5.40E-27	1.55E-25
1-(1-enyl-stearoyl)-2-arachidonoyl-GPE (P-18:0/20:4)*	Lipid	Plasmalogen	-0.220922472	0.02016452	6.81E-27	1.89E-25
1-(1-enyl-palmitoyl)-2-linoleoyl-GPE (P-16:0/18:2)*	Lipid	Plasmalogen	-0.251578341	0.023362019	4.55E-26	1.22E-24
sphingomyelin (d18:1/22:1, d18:2/22:0, d16:1/24:1)*	Lipid	Sphingomyelins	-0.135444866	0.012617099	6.37E-26	1.67E-24
palmitoyl sphingomyelin (d18:1/16:0)	Lipid	Sphingomyelins	-0.109864142	0.010433179	4.88E-25	1.24E-23
sphingomyelin (d18:2/24:2)*	Lipid	Sphingomyelins	-0.177097522	0.016900408	8.11E-25	2.00E-23
sphingomyelin (d18:1/24:1, d18:2/24:0)*	Lipid	Sphingomyelins	-0.132988825	0.012989553	8.43E-24	2.03E-22
sphingomyelin (d18:1/20:1, d18:2/20:0)*	Lipid	Sphingomyelins	-0.136434093	0.013489627	2.77E-23	6.49E-22
sphingomyelin (d18:2/23:0, d18:1/23:1, d17:1/24:1)*	Lipid	Sphingomyelins	-0.138839115	0.013981729	1.58E-22	3.61E-21
lactosyl-N-palmitoyl-sphingosine (d18:1/16:0)	Lipid	Lactosylceramides (LCER)	-0.159249306	0.016283226	6.42E-22	1.43E-20
sphingomyelin (d18:2/16:0, d18:1/16:1)*	Lipid	Sphingomyelins	-0.123766517	0.012842717	2.39E-21	5.19E-20
palmitoyl-sphingosine-phosphoethanolamine (d18:1/16:0)	Lipid	Ceramide PEs	-0.174787773	0.018244731	4.26E-21	9.01E-20
1-arachidonoyl-GPE (20:4n6)*	Lipid	Lysophospholipid	0.162016947	0.016975142	5.58E-21	1.15E-19
1-palmitoyl-2-oleoyl-GPI (16:0/18:1)*	Lipid	Phosphatidylinositol (PI)	0.229543358	0.024224654	1.07E-20	2.17E-19
1-(1-enyl-palmitoyl)-GPE (P-16:0)*	Lipid	Lysoplasmalogen	-0.191798851	0.020302296	1.34E-20	2.65E-19
1-dihomo-linolenylglycerol (20:3)	Lipid	Monoacylglycerol	0.312590301	0.033112665	1.94E-20	3.75E-19
2-stearoyl-GPE (18:0)*	Lipid	Lysophospholipid	0.305925112	0.032641216	2.68E-20	5.07E-19
4-hydroxyglutamate	Amino Acid	Glutamate Metabolism	0.356427185	0.038490797	9.41E-20	1.74E-18
glutamate	Amino Acid	Glutamate Metabolism	0.200163009	0.021813461	1.49E-19	2.70E-18
N-acetyl-2-aminooctanoate*	Lipid	Fatty Acid, Amino	-0.285153331	0.031224417	2.19E-19	3.89E-18
1-stearoyl-2-arachidonoyl-GPI (18:0/20:4)	Lipid	Phosphatidylinositol (PI)	0.152239756	0.017071008	1.39E-18	2.43E-17
1-palmitoyl-2-palmitoleoyl-GPC (16:0/16:1)*	Lipid	Phosphatidylcholine (PC)	0.245269048	0.027582308	1.74E-18	2.97E-17
sphingomyelin (d17:1/16:0, d18:1/15:0, d16:1/17:0)*	Lipid	Sphingomyelins	-0.130759791	0.014735605	2.04E-18	3.42E-17
palmitoyl dihydrosphingomyelin (d18:0/16:0)*	Lipid	Dihydrosphingomyelins	-0.135723954	0.015531018	6.38E-18	1.05E-16
1-oleoyl-GPE (18:1)	Lipid	Lysophospholipid	0.267625518	0.030731696	8.22E-18	1.33E-16
sphingomyelin (d18:1/22:2, d18:2/22:1, d16:1/24:2)*	Lipid	Sphingomyelins	-0.138633303	0.016202084	2.91E-17	4.63E-16
1-carboxyethylphenylalanine	Amino Acid	Phenylalanine Metabolism	0.249762654	0.029416192	5.01E-17	7.81E-16
gamma-glutamylcitrulline*	Peptide	Gamma-glutamyl Amino Acid	-0.177086639	0.021202656	1.55E-16	2.37E-15
glycosyl ceramide (d18:2/24:1, d18:1/24:2)*	Lipid	Hexosylceramides (HCER)	-0.255199089	0.030798893	3.33E-16	5.02E-15
2-linoleoylglycerol (18:2)	Lipid	Monoacylglycerol	0.339911938	0.041328795	6.87E-16	1.02E-14
metabolonic lactone sulfate	Partially Characterized Molecules	Partially Characterized Molecules	0.318324187	0.039359883	1.27E-15	1.86E-14
serine	Amino Acid	Glycine, Serine and Threonine Metabolism	-0.097686219	0.012372385	5.66E-15	8.11E-14
1-stearoyl-2-linoleoyl-GPI (18:0/18:2)	Lipid	Phosphatidylinositol (PI)	0.151772785	0.019388798	9.51E-15	1.34E-13
3-carboxy-4-methyl-5-pentyl-2-furanpropionate (3-CMPFP)**	Lipid	Fatty Acid, Dicarboxylate	-0.187040322	0.024020566	1.30E-14	1.80E-13
glycerophosphoethanolamine	Lipid	Phospholipid Metabolism	0.102741523	0.013250326	1.67E-14	2.28E-13
tridecenedioate (C13:1-DC)*	Lipid	Fatty Acid, Dicarboxylate	-0.259585755	0.03352124	1.82E-14	2.45E-13
sphingomyelin (d17:2/16:0, d18:2/15:0)*	Lipid	Sphingomyelins	-0.153089283	0.019936409	2.96E-14	3.93E-13
1-palmitoyl-2-dihomo-linolenoyl-GPC (16:0/20:3n3 or 6)*	Lipid	Phosphatidylcholine (PC)	0.175162922	0.023010221	4.86E-14	6.36E-13
bilirubin (Z,Z)	Cofactors and Vitamins	Hemoglobin and Porphyrin Metabolism	-0.251349777	0.033129481	5.83E-14	7.51E-13
sphingomyelin (d18:2/23:1)*	Lipid	Sphingomyelins	-0.136217687	0.017961592	5.96E-14	7.57E-13
2-aminooctanoate	Lipid	Fatty Acid, Amino	-0.240132918	0.031683623	6.22E-14	7.79E-13
2-ketocaprylate	Amino Acid	Leucine, Isoleucine and Valine Metabolism	-0.230224759	0.03048268	7.51E-14	9.26E-13
5-methyluridine (ribothymidine)	Nucleotide	Pyrimidine Metabolism, Uracil containing	-0.091389787	0.012103322	7.60E-14	9.26E-13
sphingomyelin (d18:2/18:1)*	Lipid	Sphingomyelins	-0.12753198	0.017110682	1.56E-13	1.87E-12
N2,N2-dimethylguanosine	Nucleotide	Purine Metabolism, Guanine containing	-0.093361633	0.012563936	1.83E-13	2.17E-12
1-arachidonylglycerol (20:4)	Lipid	Monoacylglycerol	0.292072591	0.039678829	3.32E-13	3.89E-12
sphingomyelin (d18:1/14:0, d16:1/16:0)*	Lipid	Sphingomyelins	-0.111269408	0.015147438	3.40E-13	3.92E-12
10-undecenoate (11:1n1)	Lipid	Medium Chain Fatty Acid	-0.237602511	0.032378607	3.58E-13	4.09E-12
carotene diol (2)	Cofactors and Vitamins	Vitamin A Metabolism	-0.204728848	0.028123255	5.51E-13	6.20E-12
isoleucine	Amino Acid	Leucine, Isoleucine and Valine Metabolism	0.066192313	0.009132696	6.85E-13	7.61E-12
sphingomyelin (d17:1/14:0, d16:1/15:0)*	Lipid	Sphingomyelins	-0.159553117	0.022030017	7.15E-13	7.85E-12
1-(1-enyl-palmitoyl)-2-arachidonoyl-GPE (P-16:0/20:4)*	Lipid	Plasmalogen	-0.142433859	0.019951651	1.48E-12	1.61E-11
pro-hydroxy-pro	Amino Acid	Urea cycle; Arginine and Proline Metabolism	-0.169874636	0.02388221	1.78E-12	1.90E-11
2-hydroxyarachidate*	Lipid	Fatty Acid, Monohydroxy	0.218581008	0.031177502	3.91E-12	4.13E-11
carotene diol (3)	Cofactors and Vitamins	Vitamin A Metabolism	-0.218384659	0.031192951	4.04E-12	4.23E-11
(N(1) + N(8))-acetylspermidine	Amino Acid	Polyamine Metabolism	-0.144143997	0.020656057	4.64E-12	4.79E-11
S-methylcysteine sulfoxide	Amino Acid	Methionine, Cysteine, SAM and Taurine Metabolism	-0.193201265	0.027776819	5.30E-12	5.41E-11
biliverdin	Cofactors and Vitamins	Hemoglobin and Porphyrin Metabolism	-0.262986284	0.037876099	5.77E-12	5.83E-11
1-(1-enyl-palmitoyl)-2-arachidonoyl-GPC (P-16:0/20:4)*	Lipid	Plasmalogen	-0.194772119	0.028305043	8.84E-12	8.83E-11
5-dodecenoate (12:1n7)	Lipid	Medium Chain Fatty Acid	-0.259127832	0.037891419	1.17E-11	1.16E-10
uridine	Nucleotide	Pyrimidine Metabolism, Uracil containing	-0.143344464	0.021050654	1.43E-11	1.40E-10
9-hydroxystearate	Lipid	Fatty Acid, Monohydroxy	-0.307091237	0.045380832	2.00E-11	1.94E-10
dimethylarginine (SDMA + ADMA)	Amino Acid	Urea cycle; Arginine and Proline Metabolism	-0.059528928	0.008828586	2.24E-11	2.14E-10
bilirubin (E,E)*	Cofactors and Vitamins	Hemoglobin and Porphyrin Metabolism	-0.260488418	0.038722891	2.51E-11	2.38E-10
sphingomyelin (d18:2/14:0, d18:1/14:1)*	Lipid	Sphingomyelins	-0.114407004	0.017103088	3.19E-11	2.99E-10
1-palmitoylglycerol (16:0)	Lipid	Monoacylglycerol	0.22880814	0.034375802	4.07E-11	3.77E-10
gamma-glutamylleucine	Peptide	Gamma-glutamyl Amino Acid	0.08750631	0.013210295	4.90E-11	4.50E-10
3,5-dichloro-2,6-dihydroxybenzoic acid	Xenobiotics	Chemical	-0.172354111	0.026067086	5.32E-11	4.83E-10
aspartate	Amino Acid	Alanine and Aspartate Metabolism	0.105705612	0.016087789	6.97E-11	6.26E-10
myristoyl dihydrosphingomyelin (d18:0/14:0)*	Lipid	Dihydrosphingomyelins	-0.129179256	0.019705232	7.68E-11	6.83E-10
alanine	Amino Acid	Alanine and Aspartate Metabolism	0.071975332	0.011037436	9.61E-11	8.46E-10
bilirubin (E,Z or Z,E)*	Cofactors and Vitamins	Hemoglobin and Porphyrin Metabolism	-0.251993413	0.038876187	1.36E-10	1.17E-09
branched-chain, straight-chain, or cyclopropyl 12:1 fatty acid*	Partially Characterized Molecules	Partially Characterized Molecules	-0.315789469	0.048826326	1.36E-10	1.17E-09
3-bromo-5-chloro-2,6-dihydroxybenzoic acid*	Xenobiotics	Chemical	-0.24612584	0.03816861	1.65E-10	1.41E-09
1-myristoyl-2-arachidonoyl-GPC (14:0/20:4)*	Lipid	Phosphatidylcholine (PC)	0.216403199	0.033691447	1.81E-10	1.53E-09
glycine	Amino Acid	Glycine, Serine and Threonine Metabolism	-0.091077818	0.014403904	3.40E-10	2.85E-09
tetradecadienoate (14:2)*	Lipid	Long Chain Polyunsaturated Fatty Acid (n3 and n6)	-0.266805247	0.042331881	3.87E-10	3.22E-09
1-palmitoleoyl-GPC (16:1)*	Lipid	Lysophospholipid	0.128412806	0.020445359	4.44E-10	3.66E-09
myristoleate (14:1n5)	Lipid	Long Chain Monounsaturated Fatty Acid	-0.304945272	0.048637007	4.76E-10	3.88E-09
eicosanedioate (C20-DC)	Lipid	Fatty Acid, Dicarboxylate	-0.182170372	0.029538441	8.99E-10	7.26E-09
valine	Amino Acid	Leucine, Isoleucine and Valine Metabolism	0.07055286	0.011455024	9.45E-10	7.57E-09
sphingomyelin (d18:1/17:0, d17:1/18:0, d19:1/16:0)	Lipid	Sphingomyelins	-0.097220158	0.015940544	1.37E-09	1.08E-08
1-stearoyl-2-docosahexaenoyl-GPC (18:0/22:6)	Lipid	Phosphatidylcholine (PC)	0.145752406	0.024029512	1.67E-09	1.32E-08
1-palmitoyl-GPI (16:0)	Lipid	Lysophospholipid	0.186531535	0.030804825	1.78E-09	1.39E-08
citrulline	Amino Acid	Urea cycle; Arginine and Proline Metabolism	-0.073488552	0.012218988	2.28E-09	1.76E-08
gamma-glutamylisoleucine*	Peptide	Gamma-glutamyl Amino Acid	0.088403679	0.014866693	3.43E-09	2.63E-08
leucine	Amino Acid	Leucine, Isoleucine and Valine Metabolism	0.057762335	0.009723172	3.55E-09	2.69E-08
undecenoylcarnitine (C11:1)	Lipid	Fatty Acid Metabolism (Acyl Carnitine, Monounsaturated)	-0.190922583	0.032125183	3.68E-09	2.77E-08
N-stearoyl-sphingosine (d18:1/18:0)*	Lipid	Ceramides	0.164660319	0.027952081	4.88E-09	3.65E-08
sphingomyelin (d18:1/18:1, d18:2/18:0)	Lipid	Sphingomyelins	-0.08138638	0.013947219	6.61E-09	4.90E-08
urea	Amino Acid	Urea cycle; Arginine and Proline Metabolism	-0.100770742	0.017323132	7.35E-09	5.40E-08
pyruvate	Carbohydrate	Glycolysis, Gluconeogenesis, and Pyruvate Metabolism	0.074475841	0.012981505	1.17E-08	8.53E-08
gamma-glutamylvaline	Peptide	Gamma-glutamyl Amino Acid	0.074236351	0.013116572	1.82E-08	1.32E-07
beta-cryptoxanthin	Cofactors and Vitamins	Vitamin A Metabolism	-0.253936481	0.045071194	2.11E-08	1.51E-07
phosphate	Energy	Oxidative Phosphorylation	-0.047530384	0.008463862	2.34E-08	1.67E-07
5-dodecenoylcarnitine (C12:1)	Lipid	Fatty Acid Metabolism (Acyl Carnitine, Monounsaturated)	-0.191946261	0.034279813	2.62E-08	1.85E-07
deoxycarnitine	Lipid	Carnitine Metabolism	-0.075951687	0.013665791	3.25E-08	2.27E-07
creatinine	Amino Acid	Creatine Metabolism	-0.045580811	0.008224395	3.54E-08	2.46E-07
2-hydroxypalmitate	Lipid	Fatty Acid, Monohydroxy	-0.132898259	0.024117192	4.23E-08	2.91E-07
oleoyl ethanolamide	Lipid	Endocannabinoid	-0.161052328	0.029247003	4.32E-08	2.95E-07
palmitoleoylcarnitine (C16:1)*	Lipid	Fatty Acid Metabolism (Acyl Carnitine, Monounsaturated)	-0.198957912	0.036071842	4.35E-08	2.95E-07
3-methoxytyrosine	Amino Acid	Tyrosine Metabolism	-0.08493545	0.01550336	5.05E-08	3.40E-07
glycodeoxycholate	Lipid	Secondary Bile Acid Metabolism	0.318385911	0.058079535	5.09E-08	3.40E-07
S-methylcysteine	Amino Acid	Methionine, Cysteine, SAM and Taurine Metabolism	-0.120350028	0.022010291	5.35E-08	3.55E-07
sphingomyelin (d18:1/20:2, d18:2/20:1, d16:1/22:2)*	Lipid	Sphingomyelins	-0.133021975	0.024364249	5.64E-08	3.71E-07
eicosenoate (20:1)	Lipid	Long Chain Monounsaturated Fatty Acid	-0.215111161	0.039466669	5.89E-08	3.85E-07
sphingomyelin (d18:2/21:0, d16:2/23:0)*	Lipid	Sphingomyelins	-0.095452316	0.017762885	8.98E-08	5.82E-07
palmitoleate (16:1n7)	Lipid	Long Chain Monounsaturated Fatty Acid	-0.273575851	0.051170015	1.04E-07	6.70E-07
3beta-hydroxy-5-cholestenoate	Lipid	Sterol	-0.135576049	0.025451438	1.16E-07	7.38E-07
glutamine conjugate of C6H10O2 (2)*	Partially Characterized Molecules	Partially Characterized Molecules	-0.265945205	0.049913679	1.16E-07	7.38E-07
glycosyl-N-palmitoyl-sphingosine (d18:1/16:0)	Lipid	Hexosylceramides (HCER)	-0.094231282	0.0178509	1.50E-07	9.45E-07
10-nonadecenoate (19:1n9)	Lipid	Long Chain Monounsaturated Fatty Acid	-0.213729316	0.040836395	1.90E-07	1.19E-06
imidazole lactate	Amino Acid	Histidine Metabolism	-0.096717375	0.018500941	1.97E-07	1.22E-06
glucuronide of C12H22O4 (1)*	Partially Characterized Molecules	Partially Characterized Molecules	0.402048612	0.076659891	2.04E-07	1.26E-06
N-formylmethionine	Amino Acid	Methionine, Cysteine, SAM and Taurine Metabolism	-0.063455043	0.012210705	2.32E-07	1.41E-06
glycohyocholate	Lipid	Secondary Bile Acid Metabolism	-0.289808939	0.055702793	2.32E-07	1.41E-06
gamma-glutamyl-2-aminobutyrate	Peptide	Gamma-glutamyl Amino Acid	-0.122553719	0.02368127	2.60E-07	1.58E-06
proline	Amino Acid	Urea cycle; Arginine and Proline Metabolism	0.075735638	0.014651305	2.68E-07	1.61E-06
cinnamoylglycine	Xenobiotics	Food Component/Plant	-0.365829435	0.070807214	2.77E-07	1.65E-06
glutamine conjugate of C6H10O2 (1)*	Partially Characterized Molecules	Partially Characterized Molecules	-0.185059539	0.036164759	3.60E-07	2.13E-06
N-palmitoyl-sphinganine (d18:0/16:0)	Lipid	Dihydroceramides	0.179389289	0.035166122	4.11E-07	2.42E-06
2-hydroxystearate	Lipid	Fatty Acid, Monohydroxy	-0.125619449	0.024737303	4.30E-07	2.52E-06
taurodeoxycholate	Lipid	Secondary Bile Acid Metabolism	0.371227599	0.073027861	4.40E-07	2.55E-06
gamma-glutamylglutamate	Peptide	Gamma-glutamyl Amino Acid	0.122831119	0.024239217	4.56E-07	2.63E-06
hexanoylglutamine	Lipid	Fatty Acid Metabolism (Acyl Glutamine)	-0.240545973	0.047632544	5.00E-07	2.87E-06
4-acetamidobutanoate	Amino Acid	Polyamine Metabolism	-0.081602044	0.01630207	6.25E-07	3.56E-06
stearoyl sphingomyelin (d18:1/18:0)	Lipid	Sphingomyelins	-0.069680096	0.013985502	7.04E-07	3.98E-06
glutamine conjugate of C7H12O2*	Partially Characterized Molecules	Partially Characterized Molecules	-0.302004481	0.060656093	7.51E-07	4.23E-06
dodecadienoate (12:2)*	Lipid	Fatty Acid, Dicarboxylate	-0.180437816	0.036319104	7.56E-07	4.23E-06
carotene diol (1)	Cofactors and Vitamins	Vitamin A Metabolism	-0.137516576	0.027802907	8.45E-07	4.70E-06
tetradecadienedioate (C14:2-DC)*	Lipid	Fatty Acid, Dicarboxylate	-0.212527439	0.042953358	8.57E-07	4.73E-06
5-(galactosylhydroxy)-L-lysine	Amino Acid	Lysine Metabolism	-0.087813971	0.01779525	8.97E-07	4.92E-06
myristoleoylcarnitine (C14:1)*	Lipid	Fatty Acid Metabolism (Acyl Carnitine, Monounsaturated)	-0.202611295	0.041085305	9.21E-07	5.02E-06
glycocholate	Lipid	Primary Bile Acid Metabolism	0.292072855	0.059362748	9.67E-07	5.24E-06
gamma-glutamylglycine	Peptide	Gamma-glutamyl Amino Acid	-0.093629021	0.019036965	9.72E-07	5.24E-06
3-hydroxybutyrate (BHBA)	Lipid	Ketone Bodies	-0.313445466	0.064034102	1.09E-06	5.85E-06
glycochenodeoxycholate	Lipid	Primary Bile Acid Metabolism	0.277244067	0.056932339	1.24E-06	6.60E-06
docosapentaenoate (n3 DPA; 22:5n3)	Lipid	Long Chain Polyunsaturated Fatty Acid (n3 and n6)	-0.163253205	0.033790903	1.50E-06	7.94E-06
N-acetyl-isoputreanine	Amino Acid	Polyamine Metabolism	-0.099496536	0.020678698	1.65E-06	8.70E-06
retinol (Vitamin A)	Cofactors and Vitamins	Vitamin A Metabolism	0.073406355	0.015288556	1.74E-06	9.09E-06
2-aminoadipate	Amino Acid	Lysine Metabolism	0.102829577	0.021484475	1.87E-06	9.74E-06
linoleate (18:2n6)	Lipid	Long Chain Polyunsaturated Fatty Acid (n3 and n6)	-0.14092847	0.029510406	1.97E-06	1.02E-05
1-linoleoyl-GPG (18:2)*	Lipid	Lysophospholipid	0.216428433	0.045307284	2.17E-06	1.11E-05
(14 or 15)-methylpalmitate (a17:0 or i17:0)	Lipid	Fatty Acid, Branched	-0.149867474	0.031703735	2.51E-06	1.28E-05
adenosine 3',5'-cyclic monophosphate (cAMP)	Nucleotide	Purine Metabolism, Adenine containing	-0.073528336	0.015605994	2.72E-06	1.38E-05
heptenedioate (C7:1-DC)*	Lipid	Fatty Acid, Dicarboxylate	-0.152765149	0.032419542	2.84E-06	1.43E-05
oleate/vaccenate (18:1)	Lipid	Long Chain Monounsaturated Fatty Acid	-0.181116942	0.038580881	2.92E-06	1.46E-05
citrate	Energy	TCA Cycle	-0.064433271	0.01372588	2.93E-06	1.46E-05
N1-methylinosine	Nucleotide	Purine Metabolism, (Hypo)Xanthine/Inosine containing	-0.097181088	0.02073012	3.03E-06	1.51E-05
1-methylhistidine	Amino Acid	Histidine Metabolism	-0.083490921	0.017817214	3.05E-06	1.51E-05
N-acetylleucine	Amino Acid	Leucine, Isoleucine and Valine Metabolism	0.078417319	0.016785991	3.27E-06	1.61E-05
10-heptadecenoate (17:1n7)	Lipid	Long Chain Monounsaturated Fatty Acid	-0.200512006	0.043006185	3.41E-06	1.67E-05
1-linolenoyl-GPC (18:3)*	Lipid	Lysophospholipid	0.118953787	0.025764097	4.24E-06	2.06E-05
octadecenedioate (C18:1-DC)	Lipid	Fatty Acid, Dicarboxylate	-0.133819125	0.029438473	5.93E-06	2.86E-05
7-methylxanthine	Xenobiotics	Xanthine Metabolism	-0.204268154	0.044982598	6.07E-06	2.92E-05
decadienedioic acid (C10:2-DC)**	Lipid	Fatty Acid, Dicarboxylate	-0.207046177	0.045743874	6.54E-06	3.13E-05
5,6-dihydrothymine	Nucleotide	Pyrimidine Metabolism, Thymine containing	-0.068728657	0.015194877	6.59E-06	3.13E-05
1-methyl-5-imidazoleacetate	Amino Acid	Histidine Metabolism	-0.202719085	0.044853725	6.70E-06	3.17E-05
indolin-2-one	Xenobiotics	Food Component/Plant	-0.16108922	0.035631117	6.76E-06	3.18E-05
1-palmitoyl-2-oleoyl-GPC (16:0/18:1)	Lipid	Phosphatidylcholine (PC)	0.071741039	0.015890668	6.85E-06	3.21E-05
gamma-glutamylglutamine	Peptide	Gamma-glutamyl Amino Acid	-0.077790488	0.0172491	7.01E-06	3.26E-05
dihomo-linoleate (20:2n6)	Lipid	Long Chain Polyunsaturated Fatty Acid (n3 and n6)	-0.161644462	0.036118378	8.22E-06	3.81E-05
2-aminobutyrate	Amino Acid	Glutathione Metabolism	-0.079857302	0.017868119	8.46E-06	3.89E-05
decanoylcarnitine (C10)	Lipid	Fatty Acid Metabolism (Acyl Carnitine, Medium Chain)	-0.190396404	0.042606123	8.49E-06	3.89E-05
pseudouridine	Nucleotide	Pyrimidine Metabolism, Uracil containing	-0.044693006	0.010004745	8.54E-06	3.89E-05
taurine	Amino Acid	Methionine, Cysteine, SAM and Taurine Metabolism	-0.071288197	0.016052556	9.64E-06	4.37E-05
branched-chain, straight-chain, or cyclopropyl 10:1 fatty acid (1)*	Partially Characterized Molecules	Partially Characterized Molecules	-0.162349852	0.036646245	1.01E-05	4.57E-05
sphingomyelin (d18:1/20:0, d16:1/22:0)*	Lipid	Sphingomyelins	-0.060034035	0.013638337	1.15E-05	5.17E-05
1-palmitoyl-GPA (16:0)	Lipid	Lysophospholipid	0.178200294	0.040456048	1.17E-05	5.25E-05
docosadienoate (22:2n6)	Lipid	Long Chain Polyunsaturated Fatty Acid (n3 and n6)	-0.150298355	0.034264738	1.24E-05	5.49E-05
glycosyl ceramide (d18:1/20:0, d16:1/22:0)*	Lipid	Hexosylceramides (HCER)	-0.119324769	0.027285133	1.34E-05	5.91E-05
N-acetylproline	Amino Acid	Urea cycle; Arginine and Proline Metabolism	0.107490386	0.024623569	1.36E-05	5.98E-05
spermidine	Amino Acid	Polyamine Metabolism	-0.116113637	0.026699617	1.47E-05	6.42E-05
(16 or 17)-methylstearate (a19:0 or i19:0)	Lipid	Fatty Acid, Branched	-0.134655175	0.03145636	1.99E-05	8.65E-05
4-cholesten-3-one	Lipid	Sterol	0.143923286	0.033555694	2.05E-05	8.89E-05
kynurenate	Amino Acid	Tryptophan Metabolism	-0.087031925	0.02047346	2.26E-05	9.77E-05
hydroxy-N6,N6,N6-trimethyllysine*	Amino Acid	Lysine Metabolism	-0.072289768	0.017163171	2.69E-05	0.000115454
1-palmitoyl-2-docosahexaenoyl-GPC (16:0/22:6)	Lipid	Phosphatidylcholine (PC)	0.102359268	0.024357907	2.80E-05	0.000119817
vanillactate	Amino Acid	Tyrosine Metabolism	-0.140509238	0.033386019	2.86E-05	0.00012164
taurochenodeoxycholate	Lipid	Primary Bile Acid Metabolism	0.268017637	0.06420644	3.17E-05	0.000134159
octadecanedioate (C18-DC)	Lipid	Fatty Acid, Dicarboxylate	-0.126806843	0.030404509	3.23E-05	0.000136035
cis-4-decenoylcarnitine (C10:1)	Lipid	Fatty Acid Metabolism (Acyl Carnitine, Monounsaturated)	-0.120138742	0.028886864	3.38E-05	0.000141943
pyridoxate	Cofactors and Vitamins	Vitamin B6 Metabolism	-0.176345739	0.042563476	3.62E-05	0.000151233
cerotoylcarnitine (C26)*	Lipid	Fatty Acid Metabolism (Acyl Carnitine, Long Chain Saturated)	0.124926651	0.03019117	3.78E-05	0.000156954
1-myristoyl-2-palmitoyl-GPC (14:0/16:0)	Lipid	Phosphatidylcholine (PC)	0.140574072	0.034053895	3.87E-05	0.000160147
1-palmitoyl-2-arachidonoyl-GPC (16:0/20:4n6)	Lipid	Phosphatidylcholine (PC)	0.077399003	0.01876048	3.91E-05	0.000160803
1-carboxyethylvaline	Amino Acid	Leucine, Isoleucine and Valine Metabolism	0.168730497	0.040968507	4.10E-05	0.000168044
linolenate [alpha or gamma; (18:3n3 or 6)]	Lipid	Long Chain Polyunsaturated Fatty Acid (n3 and n6)	-0.166246159	0.040437414	4.16E-05	0.00016949
taurolithocholate 3-sulfate	Lipid	Secondary Bile Acid Metabolism	-0.254938849	0.0620817	4.24E-05	0.000172286
sphingomyelin (d18:0/20:0, d16:0/22:0)*	Lipid	Dihydrosphingomyelins	0.118102992	0.029105459	5.22E-05	0.000210939
docosadioate (C22-DC)	Lipid	Fatty Acid, Dicarboxylate	-0.139842914	0.034678686	5.81E-05	0.000233735
oleoylcarnitine (C18:1)	Lipid	Fatty Acid Metabolism (Acyl Carnitine, Monounsaturated)	-0.111831543	0.027846806	6.24E-05	0.000248917
N-acetylalanine	Amino Acid	Alanine and Aspartate Metabolism	-0.038717211	0.009642785	6.24E-05	0.000248917
octanoylcarnitine (C8)	Lipid	Fatty Acid Metabolism (Acyl Carnitine, Medium Chain)	-0.168051327	0.042104612	6.91E-05	0.0002743
laurylcarnitine (C12)	Lipid	Fatty Acid Metabolism (Acyl Carnitine, Medium Chain)	-0.15488173	0.038865191	7.11E-05	0.000280992
hydroxyasparagine**	Amino Acid	Alanine and Aspartate Metabolism	-0.041495579	0.010438555	7.38E-05	0.000290173
cysteine-glutathione disulfide	Amino Acid	Glutathione Metabolism	-0.158540394	0.039903937	7.45E-05	0.000291905
methionine sulfone	Amino Acid	Methionine, Cysteine, SAM and Taurine Metabolism	-0.099250689	0.025023456	7.65E-05	0.000298477
methylsuccinoylcarnitine	Amino Acid	Leucine, Isoleucine and Valine Metabolism	0.109792782	0.027700017	7.76E-05	0.000301061
hexadecadienoate (16:2n6)	Lipid	Long Chain Polyunsaturated Fatty Acid (n3 and n6)	-0.168897682	0.042751487	8.17E-05	0.000315755
etiocholanolone glucuronide	Lipid	Androgenic Steroids	-0.163613349	0.041480779	8.45E-05	0.000325193
sarcosine	Amino Acid	Glycine, Serine and Threonine Metabolism	-0.059632644	0.015192172	9.07E-05	0.000347566
myristate (14:0)	Lipid	Long Chain Saturated Fatty Acid	-0.142064348	0.036234584	9.24E-05	0.000352576
sphingosine 1-phosphate	Lipid	Sphingosines	-0.057516084	0.014763624	0.000102331	0.000387708
indole-3-carboxylate	Amino Acid	Tryptophan Metabolism	-0.085678579	0.021983469	0.000102487	0.000387708
cysteine s-sulfate	Amino Acid	Methionine, Cysteine, SAM and Taurine Metabolism	0.078328201	0.020199877	0.000110185	0.000415061
glycoursodeoxycholate	Lipid	Secondary Bile Acid Metabolism	0.255395704	0.066008879	0.000114071	0.000427886
3-ureidopropionate	Nucleotide	Pyrimidine Metabolism, Uracil containing	-0.078939017	0.020476374	0.000120776	0.000451133
methylsuccinate	Amino Acid	Leucine, Isoleucine and Valine Metabolism	-0.092976348	0.024129065	0.000122766	0.000456647
p-cresol sulfate	Xenobiotics	Benzoate Metabolism	-0.236646648	0.061472672	0.000123432	0.000457211
N-palmitoyl-sphingadienine (d18:2/16:0)*	Lipid	Ceramides	-0.095390961	0.024900705	0.000135133	0.000498477
7-methylguanine	Nucleotide	Purine Metabolism, Guanine containing	-0.038261094	0.01003227	0.000142577	0.000523763
3-methylhistidine	Amino Acid	Histidine Metabolism	-0.223396944	0.058593526	0.000143233	0.000524009
eicosapentaenoate (EPA; 20:5n3)	Lipid	Long Chain Polyunsaturated Fatty Acid (n3 and n6)	-0.128145669	0.033628018	0.000144366	0.000525991
hydroxy-CMPF*	Lipid	Fatty Acid, Dicarboxylate	-0.218717813	0.057566837	0.000151047	0.000546904
heptanoate (7:0)	Lipid	Medium Chain Fatty Acid	-0.077185062	0.020317667	0.000151337	0.000546904
gamma-glutamylalanine	Peptide	Gamma-glutamyl Amino Acid	0.161228952	0.042612899	0.000162767	0.000585831
phenylacetylglutamine	Peptide	Acetylated Peptides	-0.163897627	0.043453331	0.000168571	0.000604272
tiglylcarnitine (C5:1-DC)	Amino Acid	Leucine, Isoleucine and Valine Metabolism	-0.140928824	0.037416104	0.000174754	0.00062392
pregnenediol sulfate (C21H34O5S)*	Lipid	Pregnenolone Steroids	-0.129022379	0.034368555	0.000180833	0.000643042
trans-4-hydroxyproline	Amino Acid	Urea cycle; Arginine and Proline Metabolism	-0.07231134	0.019336089	0.000191392	0.00067788
taurocholate	Lipid	Primary Bile Acid Metabolism	0.262943321	0.07032561	0.000193008	0.000680889
2-hydroxy-3-methylvalerate	Amino Acid	Leucine, Isoleucine and Valine Metabolism	0.089907255	0.024151134	0.000204631	0.000719039
2-oxoarginine*	Amino Acid	Urea cycle; Arginine and Proline Metabolism	0.088468023	0.023870478	0.000218318	0.000764113
pregnanediol-3-glucuronide	Lipid	Progestin Steroids	-0.215191993	0.05814881	0.000223205	0.000778154
asparagine	Amino Acid	Alanine and Aspartate Metabolism	-0.042224595	0.011444594	0.000233006	0.000808701
mannose	Carbohydrate	Fructose, Mannose and Galactose Metabolism	-0.069619116	0.018873893	0.000233786	0.000808701
lactate	Carbohydrate	Glycolysis, Gluconeogenesis, and Pyruvate Metabolism	0.096359109	0.026186758	0.000242056	0.000834062
N-acetylmethionine	Amino Acid	Methionine, Cysteine, SAM and Taurine Metabolism	-0.073276271	0.019966446	0.000251352	0.000862747
eicosenedioate (C20:1-DC)*	Lipid	Fatty Acid, Dicarboxylate	-0.137395218	0.037470346	0.000254953	0.000871744
4-hydroxychlorothalonil	Xenobiotics	Chemical	-0.145954107	0.039905071	0.000263862	0.000898748
gamma-glutamylphenylalanine	Peptide	Gamma-glutamyl Amino Acid	0.047934952	0.013110044	0.000264945	0.000898993
vanillylmandelate (VMA)	Amino Acid	Tyrosine Metabolism	-0.068471654	0.018780611	0.0002762	0.000933619
hippurate	Xenobiotics	Benzoate Metabolism	-0.175644978	0.04829917	0.000285899	0.000962744
3b-hydroxy-5-cholenoic acid	Lipid	Secondary Bile Acid Metabolism	-0.126604607	0.034802047	0.000288073	0.000966403
pentadecanoate (15:0)	Lipid	Long Chain Saturated Fatty Acid	-0.096734422	0.026648841	0.000293284	0.000980185
(2 or 3)-decenoate (10:1n7 or n8)	Lipid	Medium Chain Fatty Acid	-0.174435933	0.048099023	0.000297374	0.000990134
HWESASXX*	Peptide	Polypeptide	0.211027707	0.05815832	0.000301644	0.001000604
1-palmitoyl-GPC (16:0)	Lipid	Lysophospholipid	0.044279639	0.012228518	0.000303549	0.001002886
2'-O-methylcytidine	Nucleotide	Pyrimidine Metabolism, Cytidine containing	-0.072020593	0.019893675	0.000304589	0.001002886
hexadecenedioate (C16:1-DC)*	Lipid	Fatty Acid, Dicarboxylate	-0.117233483	0.032700551	0.000348536	0.001143351
N-acetylglucosaminylasparagine	Carbohydrate	Aminosugar Metabolism	-0.053685631	0.015018825	0.000362368	0.001184356
N6-methyladenosine	Nucleotide	Purine Metabolism, Adenine containing	-0.045919397	0.012880342	0.000375536	0.001222898
glycosyl-N-stearoyl-sphingosine (d18:1/18:0)	Lipid	Hexosylceramides (HCER)	-0.102493396	0.028780865	0.000385495	0.00125075
2-hydroxyoctanoate	Lipid	Fatty Acid, Monohydroxy	-0.103980878	0.029322341	0.000403335	0.001303872
pimeloylcarnitine/3-methyladipoylcarnitine (C7-DC)	Lipid	Fatty Acid Metabolism (Acyl Carnitine, Dicarboxylate)	-0.166334941	0.04687931	0.00041225	0.001327865
N1-methyladenosine	Nucleotide	Purine Metabolism, Adenine containing	-0.032996745	0.009364682	0.000439035	0.001409034
3-aminoisobutyrate	Nucleotide	Pyrimidine Metabolism, Thymine containing	-0.102540643	0.02914603	0.000447936	0.001432429
cysteinylglycine disulfide*	Amino Acid	Glutathione Metabolism	-0.048766057	0.013909315	0.00046875	0.001493616
N6,N6,N6-trimethyllysine	Amino Acid	Lysine Metabolism	-0.067495496	0.019404062	0.000519267	0.001648674
(S)-a-amino-omega-caprolactam	Xenobiotics	Food Component/Plant	-0.063113768	0.018173817	0.000531463	0.00168139
5alpha-androstan-3beta,17alpha-diol disulfate	Lipid	Androgenic Steroids	-0.199784828	0.057803603	0.000564507	0.001779599
1-stearoyl-2-oleoyl-GPC (18:0/18:1)	Lipid	Phosphatidylcholine (PC)	0.070941792	0.020657329	0.000611018	0.001919416
2'-O-methyluridine	Nucleotide	Pyrimidine Metabolism, Uracil containing	-0.061657399	0.01819767	0.000722874	0.002258716
tartronate (hydroxymalonate)	Xenobiotics	Food Component/Plant	-0.114775723	0.033880869	0.00072411	0.002258716
beta-sitosterol	Lipid	Sterol	-0.154913266	0.045781968	0.000748754	0.00232742
2,3-dihydroxyisovalerate	Xenobiotics	Food Component/Plant	0.215195089	0.063804109	0.000765185	0.002370208
2-hydroxyglutarate	Lipid	Fatty Acid, Dicarboxylate	-0.067685782	0.020084547	0.000771333	0.002380954
3-hydroxyhexanoate	Lipid	Fatty Acid, Monohydroxy	-0.083347115	0.024857767	0.000820067	0.002522628
hyocholate	Lipid	Secondary Bile Acid Metabolism	-0.113931459	0.034215305	0.000891948	0.002734281
sphingomyelin (d18:1/21:0, d17:1/22:0, d16:1/23:0)*	Lipid	Sphingomyelins	-0.05464812	0.016444861	0.00091236	0.002787245
linoleoylcarnitine (C18:2)*	Lipid	Fatty Acid Metabolism (Acyl Carnitine, Polyunsaturated)	-0.089864744	0.027121431	0.000945498	0.002878588
behenoyl sphingomyelin (d18:1/22:0)*	Lipid	Sphingomyelins	-0.044696536	0.013507336	0.000959056	0.002905501
1-lignoceroyl-GPC (24:0)	Lipid	Lysophospholipid	-0.094325805	0.028477541	0.000960874	0.002905501
dodecenedioate (C12:1-DC)*	Lipid	Fatty Acid, Dicarboxylate	-0.097550517	0.029539067	0.000982848	0.002961869
2-hydroxydecanoate	Lipid	Fatty Acid, Monohydroxy	-0.09709048	0.029415326	0.000987891	0.00296701
gamma-glutamyltyrosine	Peptide	Gamma-glutamyl Amino Acid	0.056224149	0.017061661	0.001006716	0.003013368
N-acetylcarnosine	Amino Acid	Histidine Metabolism	0.084236006	0.025598704	0.001023711	0.003053957
tyrosine	Amino Acid	Tyrosine Metabolism	0.048194545	0.014744391	0.001105808	0.003287839
octadecadienedioate (C18:2-DC)*	Lipid	Fatty Acid, Dicarboxylate	-0.142597902	0.04368132	0.001122706	0.003326953
ascorbic acid 2-sulfate	Cofactors and Vitamins	Ascorbate and Aldarate Metabolism	-0.09938645	0.030452541	0.00112892	0.003334253
propionylglycine	Lipid	Fatty Acid Metabolism (also BCAA Metabolism)	-0.109395252	0.033539917	0.001135812	0.003343501
5alpha-androstan-3alpha,17alpha-diol monosulfate	Lipid	Androgenic Steroids	-0.135387948	0.041582596	0.001164397	0.003416333
palmitoyl ethanolamide	Lipid	Endocannabinoid	-0.073651587	0.022746983	0.001231474	0.00360125
2,6-dihydroxybenzoic acid	Xenobiotics	Drug - Topical Agents	-0.107745675	0.033298805	0.001240656	0.003616207
prolylglycine	Peptide	Dipeptide	0.106176049	0.03297295	0.001313078	0.003814793
cis-4-decenoate (10:1n6)*	Lipid	Medium Chain Fatty Acid	-0.140825025	0.043830681	0.001343318	0.003877924
3-hydroxydecanoate	Lipid	Fatty Acid, Monohydroxy	-0.081231251	0.025284023	0.001343533	0.003877924
3-carboxy-4-methyl-5-propyl-2-furanpropanoate (CMPF)	Lipid	Fatty Acid, Dicarboxylate	-0.198911233	0.062044321	0.001375666	0.003955293
margarate (17:0)	Lipid	Long Chain Saturated Fatty Acid	-0.095737594	0.029875396	0.001382036	0.003955293
taurochenodeoxycholic acid 3-sulfate	Lipid	Secondary Bile Acid Metabolism	-0.183869655	0.057373022	0.001383685	0.003955293
fructosyllysine	Amino Acid	Lysine Metabolism	0.066070664	0.020638904	0.001397846	0.003982966
1-methylurate	Xenobiotics	Xanthine Metabolism	-0.16089771	0.050390615	0.001440402	0.004091109
3beta,7alpha-dihydroxy-5-cholestenoate	Lipid	Sterol	-0.105561348	0.033114635	0.001465118	0.004148056
6-hydroxyindole sulfate	Xenobiotics	Chemical	-0.111156897	0.035082182	0.001564385	0.004415043
N,N,N-trimethyl-alanylproline betaine (TMAP)	Amino Acid	Urea cycle; Arginine and Proline Metabolism	-0.045801131	0.014476353	0.001589152	0.004470749
oxalate (ethanedioate)	Cofactors and Vitamins	Ascorbate and Aldarate Metabolism	-0.071935489	0.022788016	0.001628271	0.004566349
nonadecanoate (19:0)	Lipid	Long Chain Saturated Fatty Acid	-0.064358911	0.020524162	0.001748402	0.004879978
phenylacetate	Amino Acid	Phenylalanine Metabolism	-0.149231245	0.04758577	0.001752003	0.004879978
N,N-dimethylalanine	Amino Acid	Alanine and Aspartate Metabolism	-0.125542653	0.040049976	0.001756573	0.004879978
O-sulfo-L-tyrosine	Xenobiotics	Chemical	-0.046281091	0.014889142	0.001917639	0.005310843
4-hydroxynonenal	Lipid	Fatty Acid, Oxidized	0.083766812	0.02697647	0.001954466	0.005396027
1-stearoyl-GPI (18:0)	Lipid	Lysophospholipid	0.084932307	0.027511744	0.002059199	0.005667578
trimethylamine N-oxide	Lipid	Phospholipid Metabolism	-0.127189367	0.041255813	0.002088212	0.005729692
beta-citrylglutamate	Amino Acid	Glutamate Metabolism	0.06310338	0.020489441	0.002110208	0.005760427
N-acetylisoleucine	Amino Acid	Leucine, Isoleucine and Valine Metabolism	0.044887225	0.014575884	0.002112373	0.005760427
S-allylcysteine	Xenobiotics	Food Component/Plant	-0.201493601	0.065583231	0.002168611	0.005895704
laurate (12:0)	Lipid	Medium Chain Fatty Acid	-0.113512239	0.036998959	0.002194888	0.005948949
1-arachidonoyl-GPI (20:4)*	Lipid	Lysophospholipid	0.071426415	0.0233638	0.002275341	0.006148262
betaine	Amino Acid	Glycine, Serine and Threonine Metabolism	-0.051259564	0.016775056	0.002286245	0.006159004
campesterol	Lipid	Sterol	-0.168638887	0.055340679	0.002392218	0.006425021
theanine	Xenobiotics	Food Component/Plant	0.399147139	0.132307933	0.002606264	0.006965597
1-carboxyethyltyrosine	Amino Acid	Tyrosine Metabolism	0.13910749	0.046042462	0.002609161	0.006965597
catechol sulfate	Xenobiotics	Benzoate Metabolism	-0.132321112	0.04391581	0.002630953	0.007002747
homoarginine	Amino Acid	Urea cycle; Arginine and Proline Metabolism	0.060688812	0.020230355	0.002746752	0.007289142
serotonin	Amino Acid	Tryptophan Metabolism	-0.164049156	0.054956473	0.002886075	0.007636073
cortisone	Lipid	Corticosteroids	-0.075872046	0.025711867	0.003222098	0.008499836
1-linoleoyl-GPC (18:2)	Lipid	Lysophospholipid	-0.040618122	0.013795883	0.003289213	0.008651215
stearidonate (18:4n3)	Lipid	Long Chain Polyunsaturated Fatty Acid (n3 and n6)	-0.131806751	0.044892108	0.003376372	0.008854262
5-acetylamino-6-amino-3-methyluracil	Xenobiotics	Xanthine Metabolism	-0.164098931	0.055936701	0.003403063	0.008898009
glycolithocholate sulfate*	Lipid	Secondary Bile Acid Metabolism	-0.176922063	0.060328621	0.003413589	0.008899358
1-methylxanthine	Xenobiotics	Xanthine Metabolism	-0.146529325	0.050440302	0.003729948	0.009695684
1-stearoyl-2-arachidonoyl-GPC (18:0/20:4)	Lipid	Phosphatidylcholine (PC)	0.059649949	0.020576891	0.003801283	0.009852306
inosine	Nucleotide	Purine Metabolism, (Hypo)Xanthine/Inosine containing	-0.106439488	0.036939368	0.004063965	0.010502514
sphinganine-1-phosphate	Lipid	Sphingolipid Synthesis	-0.079520178	0.027668109	0.004141002	0.010670581
creatine	Amino Acid	Creatine Metabolism	0.076998217	0.026831454	0.004168075	0.010709303
sphingomyelin (d18:1/19:0, d19:1/18:0)*	Lipid	Sphingomyelins	-0.051263701	0.017917928	0.004283215	0.010973424
ursodeoxycholate	Lipid	Secondary Bile Acid Metabolism	0.192519656	0.067682808	0.00451798	0.01154162
benzoate	Xenobiotics	Benzoate Metabolism	-0.05459525	0.019221642	0.00457217	0.011646588
branched chain 14:0 dicarboxylic acid**	Lipid	Fatty Acid, Dicarboxylate	-0.152114073	0.053824607	0.004779875	0.012140882
caprylate (8:0)	Lipid	Medium Chain Fatty Acid	0.095000663	0.033651219	0.004821111	0.012210734
erucate (22:1n9)	Lipid	Long Chain Monounsaturated Fatty Acid	-0.100248065	0.03584962	0.00523743	0.013227485
C-glycosyltryptophan	Amino Acid	Tryptophan Metabolism	-0.031010246	0.011118329	0.005354226	0.013484156
1,2-dilinoleoyl-GPC (18:2/18:2)	Lipid	Phosphatidylcholine (PC)	-0.077134531	0.027848698	0.005681041	0.014266795
ectoine	Xenobiotics	Chemical	-0.154674961	0.055844977	0.005707579	0.014293064
dihomo-linolenoyl-choline	Lipid	Fatty Acid Metabolism (Acyl Choline)	0.113836527	0.041156516	0.005788087	0.014441923
iminodiacetate (IDA)	Xenobiotics	Chemical	-0.03527607	0.012767307	0.005799512	0.014441923
maltol sulfate	Xenobiotics	Food Component/Plant	-0.301205733	0.108645649	0.005875305	0.014569016
cysteine	Amino Acid	Methionine, Cysteine, SAM and Taurine Metabolism	-0.040503554	0.014684307	0.005883326	0.014569016
N-acetylserine	Amino Acid	Glycine, Serine and Threonine Metabolism	-0.040501409	0.014759964	0.006144343	0.015142964
cytosine	Nucleotide	Pyrimidine Metabolism, Cytidine containing	-0.126817778	0.046179146	0.006159091	0.015142964
3-hydroxysebacate	Lipid	Fatty Acid, Monohydroxy	-0.158587479	0.0577373	0.006166201	0.015142964
pyrraline	Xenobiotics	Food Component/Plant	0.129347215	0.047428815	0.006467817	0.015839916
kynurenine	Amino Acid	Tryptophan Metabolism	-0.050776418	0.018728161	0.006783695	0.016567871
betonicine	Xenobiotics	Food Component/Plant	-0.2655258	0.097943569	0.006828387	0.016631332
sphingomyelin (d18:0/18:0, d19:0/17:0)*	Lipid	Dihydrosphingomyelins	0.07574462	0.028035626	0.006978381	0.01695022
deoxycholic acid 12-sulfate*	Lipid	Secondary Bile Acid Metabolism	0.164737316	0.061290211	0.007280263	0.017635296
pyroglutamine*	Amino Acid	Glutamate Metabolism	-0.084265977	0.031439164	0.007439176	0.017971271
ergothioneine	Xenobiotics	Food Component/Plant	-0.132687066	0.049903617	0.007934634	0.019116233
alpha-hydroxyisovalerate	Amino Acid	Leucine, Isoleucine and Valine Metabolism	0.068452052	0.025801284	0.008063709	0.019374695
N-acetylphenylalanine	Amino Acid	Phenylalanine Metabolism	0.049088908	0.018525298	0.008141247	0.019508271
N6-carbamoylthreonyladenosine	Nucleotide	Purine Metabolism, Adenine containing	-0.030015132	0.011396349	0.008534353	0.020395269
glutamine	Amino Acid	Glutamate Metabolism	-0.021970528	0.008367398	0.008737129	0.02082388
trigonelline (N'-methylnicotinate)	Cofactors and Vitamins	Nicotinate and Nicotinamide Metabolism	-0.148813022	0.056856984	0.008954272	0.021284352
glycochenodeoxycholate glucuronide (1)	Lipid	Primary Bile Acid Metabolism	0.143811043	0.055119632	0.009172866	0.021708641
EDTA	Xenobiotics	Chemical	-0.020382815	0.00781337	0.009181608	0.021708641
N2,N5-diacetylornithine	Amino Acid	Urea cycle; Arginine and Proline Metabolism	-0.094806267	0.036375981	0.00928826	0.021902555
acisoga	Amino Acid	Polyamine Metabolism	-0.079842913	0.030716701	0.00943816	0.022197155
deoxycholate	Lipid	Secondary Bile Acid Metabolism	0.122426892	0.047514933	0.010096421	0.023682634
GlcNAc sulfate conjugate of C21H34O2 steroid**	Partially Characterized Molecules	Partially Characterized Molecules	-0.134409814	0.052198565	0.010143961	0.02373153
dihomo-linolenate (20:3n3 or n6)	Lipid	Long Chain Polyunsaturated Fatty Acid (n3 and n6)	0.067197529	0.026177702	0.010358269	0.024169295
hexadecanedioate (C16-DC)	Lipid	Fatty Acid, Dicarboxylate	-0.080394814	0.03136302	0.010466252	0.024357325
alpha-ketoglutarate	Energy	TCA Cycle	0.059841517	0.023524741	0.011069252	0.025693381
4-guanidinobutanoate	Amino Acid	Guanidino and Acetamido Metabolism	0.072232569	0.028545781	0.011497817	0.026618645
glycolithocholate	Lipid	Secondary Bile Acid Metabolism	0.192607858	0.076411368	0.011894309	0.02746504
cortisol	Lipid	Corticosteroids	-0.078656564	0.031367132	0.012264283	0.028147634
1-linoleoyl-GPI (18:2)*	Lipid	Lysophospholipid	0.067817405	0.027050732	0.012282868	0.028147634
12,13-DiHOME	Lipid	Fatty Acid, Dihydroxy	0.090592384	0.036130848	0.012284906	0.028147634
palmitate (16:0)	Lipid	Long Chain Saturated Fatty Acid	-0.062135053	0.024910885	0.012731135	0.029095062
3-hydroxy-3-methylglutarate	Lipid	Mevalonate Metabolism	-0.050198529	0.020134935	0.012791666	0.029158438
tetradecanedioate (C14-DC)	Lipid	Fatty Acid, Dicarboxylate	-0.087280992	0.03522384	0.013329387	0.030306458
5,6-dihydrouridine	Nucleotide	Pyrimidine Metabolism, Uracil containing	-0.035707819	0.01442069	0.013395733	0.03037961
phosphoethanolamine	Lipid	Phospholipid Metabolism	-0.063256327	0.025557999	0.013436745	0.03039508
threonine	Amino Acid	Glycine, Serine and Threonine Metabolism	-0.038966417	0.015764607	0.013558638	0.030592967
gamma-glutamylthreonine	Peptide	Gamma-glutamyl Amino Acid	-0.04169835	0.016887647	0.013657245	0.030737444
N-acetylaspartate (NAA)	Amino Acid	Alanine and Aspartate Metabolism	-0.112528847	0.045607027	0.013730604	0.030824513
N-palmitoylserine	Lipid	Endocannabinoid	-0.120180633	0.0487408	0.013905681	0.031105808
gluconate	Xenobiotics	Food Component/Plant	-0.048208541	0.019579735	0.013925885	0.031105808
isovalerylcarnitine (C5)	Amino Acid	Leucine, Isoleucine and Valine Metabolism	0.075524298	0.030749991	0.014170576	0.031573039
3-methylxanthine	Xenobiotics	Xanthine Metabolism	-0.109272332	0.044581658	0.014369029	0.03192979
5alpha-pregnan-3beta,20alpha-diol monosulfate (2)	Lipid	Progestin Steroids	-0.156767936	0.063985858	0.014402526	0.03192979
corticosterone	Lipid	Corticosteroids	-0.150452595	0.061485232	0.014649667	0.0323969
docosahexaenoate (DHA; 22:6n3)	Lipid	Long Chain Polyunsaturated Fatty Acid (n3 and n6)	-0.071488625	0.02926482	0.014691427	0.032408631
N-palmitoyl-sphingosine (d18:1/16:0)	Lipid	Ceramides	0.039013808	0.016114074	0.015595989	0.034318897
sitagliptin	Xenobiotics	Drug - Metabolic	1.642830023	0.333240745	0.015999469	0.035119821
1-stearoyl-GPS (18:0)*	Lipid	Lysophospholipid	-0.145623001	0.060512979	0.016264352	0.035613323
11beta-hydroxyandrosterone glucuronide	Lipid	Androgenic Steroids	0.076383781	0.032085238	0.017411737	0.038032025
uracil	Nucleotide	Pyrimidine Metabolism, Uracil containing	-0.074764897	0.031408405	0.017459733	0.038043388
5,6-dihydrouracil	Nucleotide	Pyrimidine Metabolism, Uracil containing	-0.058065347	0.024427377	0.017630303	0.038321123
N-acetylthreonine	Amino Acid	Glycine, Serine and Threonine Metabolism	-0.037819738	0.016156239	0.019374447	0.042009471
phenylacetylglutamate	Peptide	Acetylated Peptides	-0.116329906	0.049730622	0.01958596	0.042364765
N-acetyltyrosine	Amino Acid	Tyrosine Metabolism	0.054075587	0.023209415	0.01995018	0.043047839
glycocholenate sulfate*	Lipid	Secondary Bile Acid Metabolism	0.070374185	0.030285564	0.020279533	0.043557339
glucuronide of C14H26O4 (1)*	Partially Characterized Molecules	Partially Characterized Molecules	0.184618588	0.079326188	0.020284295	0.043557339
1-stearoyl-GPC (18:0)	Lipid	Lysophospholipid	0.031014404	0.013364904	0.020447281	0.043801524
2,3-dihydroxy-2-methylbutyrate	Amino Acid	Leucine, Isoleucine and Valine Metabolism	-0.169830433	0.073336729	0.021050963	0.044986314
N1-Methyl-2-pyridone-5-carboxamide	Cofactors and Vitamins	Nicotinate and Nicotinamide Metabolism	-0.073272704	0.031863888	0.021614783	0.046080437
8-hydroxyoctanoate	Lipid	Fatty Acid, Monohydroxy	-0.099681927	0.043486777	0.022087149	0.046974822
1,5-anhydroglucitol (1,5-AG)	Carbohydrate	Glycolysis, Gluconeogenesis, and Pyruvate Metabolism	0.053231658	0.023284841	0.022391228	0.04750788
pregnenediol disulfate (C21H34O8S2)*	Lipid	Pregnenolone Steroids	-0.084478023	0.037053756	0.02275923	0.048173704
cystine	Amino Acid	Methionine, Cysteine, SAM and Taurine Metabolism	-0.036253308	0.016068483	0.024207817	0.051118169
3-phenylpropionate (hydrocinnamate)	Xenobiotics	Benzoate Metabolism	-0.163837625	0.072879038	0.024722734	0.052081779
3-hydroxy-2-methylpyridine sulfate	Xenobiotics	Chemical	-0.318657745	0.141367024	0.024787939	0.052095691
4-allylcatechol sulfate	Xenobiotics	Benzoate Metabolism	-0.152345901	0.068107478	0.02546225	0.053386652
estrone 3-sulfate	Lipid	Estrogenic Steroids	0.157567626	0.070671852	0.02610057	0.054507862
pantothenate	Cofactors and Vitamins	Pantothenate and CoA Metabolism	-0.054077532	0.024285891	0.026119628	0.054507862
N-acetylglucosamine/N-acetylgalactosamine	Carbohydrate	Aminosugar Metabolism	0.102010206	0.045965118	0.026862266	0.055926358
1-methylnicotinamide	Cofactors and Vitamins	Nicotinate and Nicotinamide Metabolism	-0.088071537	0.039898193	0.027442003	0.056999861
5-oxoproline	Amino Acid	Glutathione Metabolism	-0.023134199	0.010576699	0.028880927	0.059848821
isoursodeoxycholate	Lipid	Secondary Bile Acid Metabolism	0.142361975	0.065739277	0.030507521	0.062927487
sulfate of piperine metabolite C18H21NO3 (3)*	Xenobiotics	Food Component/Plant	-0.101264261	0.04673558	0.030508152	0.062927487
pregnenolone sulfate	Lipid	Pregnenolone Steroids	-0.090847387	0.042305857	0.031930103	0.065708012
glycerophosphoinositol*	Lipid	Phospholipid Metabolism	0.078807695	0.036741183	0.032125319	0.065957063
histidine betaine (hercynine)*	Xenobiotics	Food Component/Plant	-0.100047874	0.046669379	0.032255627	0.06607201
azelate (C9-DC)	Lipid	Fatty Acid, Dicarboxylate	-0.041266756	0.019274923	0.032443593	0.066304263
N,N,N-trimethyl-5-aminovalerate	Amino Acid	Lysine Metabolism	-0.042271098	0.019794121	0.032883883	0.067049936
dopamine 3-O-sulfate	Amino Acid	Tyrosine Metabolism	0.094399508	0.044318498	0.033339868	0.067824126
perfluorooctanesulfonate (PFOS)	Xenobiotics	Chemical	-0.068023634	0.031999741	0.033691972	0.068383934
caproate (6:0)	Lipid	Medium Chain Fatty Acid	-0.033457598	0.015800588	0.034389474	0.069640643
dodecanedioate (C12-DC)	Lipid	Fatty Acid, Dicarboxylate	-0.078187145	0.036950024	0.034512677	0.069731294
1-oleoyl-2-docosahexaenoyl-GPC (18:1/22:6)*	Lipid	Phosphatidylcholine (PC)	0.054857851	0.026039712	0.035315042	0.071190639
leukotriene B4	Lipid	Eicosanoid	0.098867673	0.046900033	0.035397888	0.071196205
montelukast	Xenobiotics	Drug - Respiratory	-3.35868818	1.254732018	0.036691494	0.073602694
hypoxanthine	Nucleotide	Purine Metabolism, (Hypo)Xanthine/Inosine containing	-0.084928722	0.040628823	0.036759951	0.073602694
N-acetyltryptophan	Amino Acid	Tryptophan Metabolism	0.040867925	0.01958052	0.03704715	0.074011047
2-palmitoyl-GPC (16:0)*	Lipid	Lysophospholipid	0.057267184	0.027596233	0.038145354	0.076034125
androstenediol (3beta,17beta) disulfate (1)	Lipid	Androgenic Steroids	0.07275105	0.035076475	0.038248497	0.076069158
4-methylcatechol sulfate	Xenobiotics	Benzoate Metabolism	-0.123032456	0.059576916	0.039090433	0.077570078
daidzein sulfate (2)	Xenobiotics	Food Component/Plant	-0.56151838	0.267732234	0.039527664	0.078263014
N-acetyltheanine	Xenobiotics	Food Component/Plant	-0.12722208	0.061771006	0.039641108	0.078313211
pregnenetriol sulfate*	Lipid	Pregnenolone Steroids	-0.064401148	0.03137362	0.040278722	0.079396416
3-(3-amino-3-carboxypropyl)uridine*	Nucleotide	Pyrimidine Metabolism, Uracil containing	-0.029283875	0.01428126	0.040498256	0.079652544
anthranilate	Amino Acid	Tryptophan Metabolism	-0.066944357	0.033075003	0.043209115	0.084796696
histidylalanine	Peptide	Dipeptide	-0.600155825	0.28497872	0.044644566	0.087263352
3-(3-hydroxyphenyl)propionate	Xenobiotics	Benzoate Metabolism	-0.13941581	0.069365319	0.044662346	0.087263352
isovalerylglycine	Amino Acid	Leucine, Isoleucine and Valine Metabolism	0.077273167	0.038786937	0.046634363	0.090916553
beta-hydroxyisovalerate	Amino Acid	Leucine, Isoleucine and Valine Metabolism	0.044725983	0.022520277	0.047217326	0.091851648
caffeine	Xenobiotics	Xanthine Metabolism	0.133423889	0.067595458	0.048587111	0.094309916
glycochenodeoxycholate 3-sulfate	Lipid	Primary Bile Acid Metabolism	-0.091229354	0.046607569	0.050494692	0.097728492
S-carboxyethylcysteine	Amino Acid	Methionine, Cysteine, SAM and Taurine Metabolism	0.063055358	0.032224221	0.050568173	0.097728492
stearate (18:0)	Lipid	Long Chain Saturated Fatty Acid	-0.040404515	0.020756826	0.051779264	0.099851987
homostachydrine*	Xenobiotics	Food Component/Plant	-0.074906697	0.038798686	0.053721219	0.103195125
p-cresol glucuronide*	Amino Acid	Tyrosine Metabolism	-0.149561226	0.077465348	0.053745043	0.103195125
3-hydroxyhippurate	Xenobiotics	Benzoate Metabolism	-0.131965228	0.068533784	0.05435663	0.104144491
Fibrinopeptide A*	Peptide	Fibrinogen Cleavage Peptide	-0.627544784	0.323376096	0.054889156	0.104938623
delta-CEHC	Cofactors and Vitamins	Tocopherol Metabolism	-0.081307552	0.042530287	0.056199129	0.107212501
dimethyl sulfone	Xenobiotics	Chemical	-0.115443103	0.060546846	0.056789356	0.108106504
quinate	Xenobiotics	Food Component/Plant	-0.158893956	0.083506823	0.057272032	0.108792385
S-1-pyrroline-5-carboxylate	Amino Acid	Glutamate Metabolism	0.044526408	0.023610464	0.059514042	0.112810198
sulfate of piperine metabolite C18H21NO3 (1)*	Xenobiotics	Food Component/Plant	-0.094163402	0.049986821	0.059844852	0.113195902
paraxanthine	Xenobiotics	Xanthine Metabolism	-0.095773951	0.051175816	0.061488066	0.116057093
androstenediol (3alpha, 17alpha) monosulfate (2)	Lipid	Androgenic Steroids	-0.065775432	0.035271659	0.06240924	0.117546216
3-indoxyl sulfate	Amino Acid	Tryptophan Metabolism	-0.063234949	0.033970882	0.062882937	0.118150082
methionine	Amino Acid	Methionine, Cysteine, SAM and Taurine Metabolism	-0.020461371	0.010996906	0.062995657	0.118150082
N-acetylarginine	Amino Acid	Urea cycle; Arginine and Proline Metabolism	-0.040492177	0.02186804	0.064277404	0.120300237
3-amino-2-piperidone	Amino Acid	Urea cycle; Arginine and Proline Metabolism	-0.026392641	0.01427365	0.064654123	0.120751082
arachidonate (20:4n6)	Lipid	Long Chain Polyunsaturated Fatty Acid (n3 and n6)	-0.040707185	0.022127291	0.066018645	0.123041039
malate	Energy	TCA Cycle	-0.027872994	0.015208392	0.067045971	0.124694286
succinimide	Xenobiotics	Chemical	-0.066197953	0.03617444	0.067551568	0.125372326
androsterone glucuronide	Lipid	Androgenic Steroids	0.070770661	0.03884063	0.068652216	0.127149626
gamma-CEHC	Cofactors and Vitamins	Tocopherol Metabolism	-0.058095947	0.032032446	0.069936247	0.12925847
4-ethylcatechol sulfate	Xenobiotics	Benzoate Metabolism	-0.145711631	0.080398978	0.070186238	0.12929812
androstenediol (3beta,17beta) disulfate (2)	Lipid	Androgenic Steroids	-0.050109337	0.027659704	0.070248585	0.12929812
threonate	Cofactors and Vitamins	Ascorbate and Aldarate Metabolism	-0.055854753	0.030943228	0.071271507	0.130909855
glycerol	Lipid	Glycerolipid Metabolism	-0.048335178	0.026922115	0.072802956	0.133447068
omeprazole	Xenobiotics	Drug - Gastrointestinal	1.780008916	0.929718527	0.073603295	0.134636479
androstenediol (3beta,17beta) monosulfate (2)	Lipid	Androgenic Steroids	0.065438391	0.036670229	0.074580037	0.136143025
indoleacetate	Amino Acid	Tryptophan Metabolism	-0.052484669	0.029551991	0.075940149	0.138341788
alliin	Xenobiotics	Food Component/Plant	-0.125846779	0.07091073	0.076222977	0.13857306
N-acetyl-1-methylhistidine*	Amino Acid	Histidine Metabolism	-0.073695657	0.04173006	0.077628682	0.140840608
cystathionine	Amino Acid	Methionine, Cysteine, SAM and Taurine Metabolism	0.064341586	0.036523778	0.078381127	0.141916135
3-methylglutarylcarnitine (2)	Amino Acid	Leucine, Isoleucine and Valine Metabolism	-0.073402567	0.041717914	0.078712532	0.142226507
4-hydroxycoumarin	Xenobiotics	Drug - Cardiovascular	-0.108166438	0.061499512	0.078949398	0.142365142
phenylalanine	Amino Acid	Phenylalanine Metabolism	0.014578268	0.008306715	0.079470405	0.143014554
gamma-glutamyltryptophan	Peptide	Gamma-glutamyl Amino Acid	-0.037990738	0.021944018	0.083691228	0.150294757
ethyl alpha-glucopyranoside	Xenobiotics	Food Component/Plant	0.141487298	0.081725464	0.083853993	0.150294757
5alpha-androstan-3alpha,17beta-diol monosulfate (1)	Lipid	Androgenic Steroids	0.081083126	0.046969062	0.084505241	0.151157262
propionylcarnitine (C3)	Lipid	Fatty Acid Metabolism (also BCAA Metabolism)	0.069470493	0.040277169	0.084804126	0.151324595
tricosanoyl sphingomyelin (d18:1/23:0)*	Lipid	Sphingomyelins	-0.03872284	0.022461957	0.084939227	0.151324595
carboxyibuprofen	Xenobiotics	Drug - Analgesics, Anesthetics	1.08694152	0.619368498	0.086566064	0.153914462
lidocaine	Xenobiotics	Drug - Analgesics, Anesthetics	0.68042902	0.394046746	0.087798978	0.155794992
androstenediol (3beta,17beta) monosulfate (1)	Lipid	Androgenic Steroids	0.066163002	0.038857454	0.088835953	0.15732104
1-palmitoyl-2-linoleoyl-GPC (16:0/18:2)	Lipid	Phosphatidylcholine (PC)	0.020694225	0.012287787	0.09237157	0.163257108
N-acetylalliin	Xenobiotics	Food Component/Plant	-0.122628885	0.072958732	0.093215788	0.164422293
xanthine	Nucleotide	Purine Metabolism, (Hypo)Xanthine/Inosine containing	-0.045751362	0.027368058	0.094797963	0.166881958
glycerate	Carbohydrate	Glycolysis, Gluconeogenesis, and Pyruvate Metabolism	-0.041736848	0.024998631	0.095220946	0.167295298
gamma-tocopherol/beta-tocopherol	Cofactors and Vitamins	Tocopherol Metabolism	0.051586604	0.030967551	0.09596359	0.168267517
acetylcarnitine (C2)	Lipid	Fatty Acid Metabolism (Acyl Carnitine, Short Chain)	-0.107665978	0.065317205	0.099605571	0.17430975
dihydroferulic acid sulfate	Xenobiotics	Food Component/Plant	-0.144998274	0.088063533	0.100135181	0.17489229
mannitol/sorbitol	Carbohydrate	Fructose, Mannose and Galactose Metabolism	0.082758157	0.050344884	0.100429081	0.175061672
4-ethylphenylsulfate	Xenobiotics	Benzoate Metabolism	-0.094091456	0.057272901	0.100628511	0.17506604
7-alpha-hydroxy-3-oxo-4-cholestenoate (7-Hoca)	Lipid	Sterol	-0.029684392	0.018087306	0.100977857	0.175330692
cortolone glucuronide (1)	Lipid	Corticosteroids	-0.03999943	0.024395514	0.101302898	0.175552196
glucuronide of piperine metabolite C17H21NO3 (4)*	Xenobiotics	Food Component/Plant	0.093216747	0.057460064	0.104961449	0.181538381
theobromine	Xenobiotics	Xanthine Metabolism	-0.079139649	0.04921374	0.108035729	0.186492745
arginine	Amino Acid	Urea cycle; Arginine and Proline Metabolism	-0.020214975	0.012593388	0.108665893	0.187217014
sucrose	Carbohydrate	Disaccharides and Oligosaccharides	0.10618679	0.066229775	0.109194036	0.187763052
guaiacol sulfate	Xenobiotics	Benzoate Metabolism	-0.072041135	0.04497798	0.109439805	0.187822369
N-acetyltaurine	Amino Acid	Methionine, Cysteine, SAM and Taurine Metabolism	-0.055447009	0.034655078	0.109939609	0.188316594
5alpha-androstan-3alpha,17beta-diol disulfate	Lipid	Androgenic Steroids	-0.089144028	0.055769602	0.110215051	0.188425346
alpha-hydroxycaproate	Lipid	Fatty Acid, Monohydroxy	-0.046810011	0.02931734	0.110635637	0.188781346
Fibrinopeptide A, phosphono-ser(3)*	Peptide	Fibrinogen Cleavage Peptide	-0.522512992	0.324433916	0.111913229	0.190595518
4-hydroxyphenylacetylglutamine	Peptide	Acetylated Peptides	-0.056019357	0.035435796	0.114142723	0.193700008
5-hydroxyindoleacetate	Amino Acid	Tryptophan Metabolism	-0.067519245	0.042702116	0.114283587	0.193700008
ascorbic acid 3-sulfate*	Cofactors and Vitamins	Ascorbate and Aldarate Metabolism	-0.055206713	0.034947112	0.114389768	0.193700008
5alpha-androstan-3alpha,17beta-diol monosulfate (2)	Lipid	Androgenic Steroids	-0.129189076	0.082109025	0.116106843	0.196233809
topiramate	Xenobiotics	Drug - Neurological	-7.376852235	3.725318797	0.11877529	0.200203433
thymol sulfate	Xenobiotics	Food Component/Plant	-0.16765636	0.107456569	0.118926444	0.200203433
desmethylcitalopram*	Xenobiotics	Drug - Psychoactive	-0.194614681	0.107113705	0.119131177	0.200203433
5alpha-pregnan-3beta,20alpha-diol disulfate	Lipid	Progestin Steroids	-0.091603564	0.058852721	0.119809678	0.200788445
adrenate (22:4n6)	Lipid	Long Chain Polyunsaturated Fatty Acid (n3 and n6)	-0.062033124	0.039866395	0.119931006	0.200788445
nornicotine	Xenobiotics	Tobacco Metabolite	-0.261833718	0.167633623	0.123311773	0.206060462
N-carbamoylalanine	Amino Acid	Alanine and Aspartate Metabolism	-0.055728393	0.036273408	0.124744778	0.208063992
3-(3-hydroxyphenyl)propionate sulfate	Xenobiotics	Benzoate Metabolism	-0.093556252	0.061096218	0.126017587	0.209793324
linoleoylcholine*	Lipid	Fatty Acid Metabolism (Acyl Choline)	-0.048074325	0.031428448	0.126324895	0.209911834
2-aminoheptanoate	Lipid	Fatty Acid, Amino	-0.03840378	0.025203526	0.127790009	0.21195022
cetirizine	Xenobiotics	Drug - Respiratory	-0.781145756	0.503167249	0.128429971	0.21261498
1-methyl-4-imidazoleacetate	Amino Acid	Histidine Metabolism	-0.024919816	0.016441796	0.129828343	0.214530478
cotinine	Xenobiotics	Tobacco Metabolite	0.274919317	0.182586955	0.132560133	0.218638142
methyl-4-hydroxybenzoate sulfate	Xenobiotics	Benzoate Metabolism	-0.153498271	0.102974938	0.136310079	0.224406778
2-hydroxy-4-(methylthio)butanoic acid	Amino Acid	Methionine, Cysteine, SAM and Taurine Metabolism	0.040114757	0.027082569	0.138770902	0.228035734
thioproline	Xenobiotics	Chemical	0.020586044	0.013910734	0.139125372	0.228196413
deoxycholic acid glucuronide	Lipid	Secondary Bile Acid Metabolism	0.091023931	0.06165336	0.140064727	0.229314075
1-oleoyl-GPS (18:1)	Lipid	Lysophospholipid	-0.110630807	0.074953823	0.140385396	0.229416575
gulonate*	Cofactors and Vitamins	Ascorbate and Aldarate Metabolism	-0.038206354	0.02594325	0.141055585	0.229790419
3-methyl-2-oxovalerate	Amino Acid	Leucine, Isoleucine and Valine Metabolism	0.023604203	0.016031181	0.141131123	0.229790419
3-phosphoglycerate	Carbohydrate	Glycolysis, Gluconeogenesis, and Pyruvate Metabolism	0.045310184	0.030997774	0.144036314	0.234091925
4-allylphenol sulfate	Xenobiotics	Food Component/Plant	-0.082686637	0.056678886	0.144820445	0.234936817
21-hydroxypregnenolone disulfate	Lipid	Pregnenolone Steroids	-0.049294662	0.033863589	0.145696194	0.235752578
phenylpyruvate	Amino Acid	Phenylalanine Metabolism	0.032792071	0.022535209	0.145853676	0.235752578
5alpha-androstan-3beta,17beta-diol disulfate	Lipid	Androgenic Steroids	0.060721	0.041954897	0.148030633	0.238837083
gamma-glutamylmethionine	Peptide	Gamma-glutamyl Amino Acid	-0.026951677	0.018666157	0.148988509	0.239947074
pseudoephedrine	Xenobiotics	Drug - Respiratory	0.819199547	0.561621128	0.149713604	0.240678831
gamma-glutamyl-alpha-lysine	Peptide	Gamma-glutamyl Amino Acid	0.023940964	0.016686353	0.151569806	0.243223027
2-hydroxyibuprofen	Xenobiotics	Drug - Analgesics, Anesthetics	0.71510831	0.493083951	0.152462024	0.244213945
metronidazole	Xenobiotics	Drug - Antibiotic	1.739487089	1.166753161	0.153309949	0.245130477
nicotinamide	Cofactors and Vitamins	Nicotinate and Nicotinamide Metabolism	-0.037076347	0.026019922	0.15439464	0.246421607
fexofenadine	Xenobiotics	Drug - Respiratory	-0.71569457	0.490374539	0.155969255	0.248488651
glycoursodeoxycholic acid sulfate (1)	Lipid	Secondary Bile Acid Metabolism	0.108402453	0.076705	0.157903819	0.251120742
1-arachidonoyl-GPA (20:4)	Lipid	Lysophospholipid	0.061044678	0.043274193	0.158739432	0.251972058
N-formylanthranilic acid	Amino Acid	Tryptophan Metabolism	-0.035199193	0.02497791	0.159005989	0.251972058
cys-gly, oxidized	Amino Acid	Glutathione Metabolism	-0.028841114	0.020577398	0.161250718	0.254617528
17alpha-hydroxypregnenolone 3-sulfate	Lipid	Pregnenolone Steroids	-0.063388574	0.045250944	0.161517945	0.254617528
gamma-carboxyglutamate	Amino Acid	Glutamate Metabolism	-0.04641812	0.033136261	0.16153463	0.254617528
fumarate	Energy	TCA Cycle	-0.024280089	0.017413482	0.163436069	0.2571587
citalopram/escitalopram	Xenobiotics	Drug - Psychoactive	0.385112725	0.258679459	0.164649098	0.258516623
3-methyl-2-oxobutyrate	Amino Acid	Leucine, Isoleucine and Valine Metabolism	-0.019225239	0.013835665	0.164880681	0.258516623
hexanoylcarnitine (C6)	Lipid	Fatty Acid Metabolism (Acyl Carnitine, Medium Chain)	-0.044948319	0.032393585	0.165517767	0.259058617
2-aminophenol sulfate	Xenobiotics	Food Component/Plant	-0.07320617	0.052855064	0.166258075	0.259759979
N6-carboxymethyllysine	Carbohydrate	Advanced Glycation End-product	-0.047123474	0.034125936	0.167562715	0.261339041
2-methoxyhydroquinone sulfate (1)	Xenobiotics	Benzoate Metabolism	0.082081946	0.059500188	0.16810565	0.26172666
5alpha-androstan-3alpha,17beta-diol 17-glucuronide	Lipid	Androgenic Steroids	0.064807952	0.047096952	0.169207582	0.262981713
1-stearoyl-2-linoleoyl-GPC (18:0/18:2)*	Lipid	Phosphatidylcholine (PC)	0.017283914	0.01263781	0.171637917	0.266293382
glyco-beta-muricholate**	Lipid	Primary Bile Acid Metabolism	-0.081724615	0.059882713	0.172585778	0.267297485
2-methoxyhydroquinone sulfate (2)	Xenobiotics	Benzoate Metabolism	0.098401006	0.072210411	0.174020483	0.269050799
N-acetylvaline	Amino Acid	Leucine, Isoleucine and Valine Metabolism	0.019825447	0.014603158	0.174797119	0.269782358
2R,3R-dihydroxybutyrate	Lipid	Fatty Acid, Dihydroxy	0.029790253	0.022018683	0.176281264	0.271601463
2-hydroxyphenylacetate	Amino Acid	Phenylalanine Metabolism	-0.038042959	0.028250796	0.178364016	0.274334966
norcotinine	Xenobiotics	Tobacco Metabolite	-0.147138158	0.109900218	0.181812345	0.279155742
2-hydroxyhippurate (salicylurate)	Xenobiotics	Benzoate Metabolism	-0.074998002	0.056713	0.186257545	0.285487858
3-hydroxyoctanoate	Lipid	Fatty Acid, Monohydroxy	-0.031860085	0.024168505	0.187628243	0.287093818
1-hydroxy-2-naphthalenecarboxylate	Xenobiotics	Drug - Other	-0.24456173	0.186025729	0.189898263	0.289639123
succinate	Energy	TCA Cycle	-0.046060319	0.035124059	0.189943317	0.289639123
isobutyrylglycine	Amino Acid	Leucine, Isoleucine and Valine Metabolism	0.052530593	0.040080148	0.190304475	0.289692943
2-methylbutyrylcarnitine (C5)	Amino Acid	Leucine, Isoleucine and Valine Metabolism	0.041114922	0.031507133	0.192196985	0.292073709
dihydrocaffeate sulfate (2)	Xenobiotics	Food Component/Plant	-0.096652172	0.075740069	0.202164411	0.306696522
tryptophan betaine	Amino Acid	Tryptophan Metabolism	0.071044687	0.055748709	0.202734794	0.307037874
5-hydroxy-2-methylpyridine sulfate	Xenobiotics	Chemical	-0.19236753	0.151033403	0.203487948	0.307654398
bradykinin, des-arg(9)	Peptide	Polypeptide	-0.354859276	0.279619731	0.209009207	0.31546551
1,3,7-trimethylurate	Xenobiotics	Xanthine Metabolism	0.068248127	0.05494795	0.214493974	0.323195157
vanillic acid glycine	Xenobiotics	Food Component/Plant	-0.080735899	0.06514431	0.21550952	0.324175911
choline	Lipid	Phospholipid Metabolism	-0.015347535	0.012446908	0.2177603	0.327008288
5-HEPE	Lipid	Eicosanoid	-0.082884888	0.067303243	0.219018304	0.328342786
1-arachidonoyl-GPC (20:4n6)*	Lipid	Lysophospholipid	0.021728979	0.017830998	0.223191474	0.333686414
5alpha-pregnan-3beta,20beta-diol monosulfate (1)	Lipid	Progestin Steroids	-0.073888568	0.060698033	0.223685039	0.333686414
valsartan	Xenobiotics	Drug - Cardiovascular	0.974428006	0.793613588	0.224384301	0.333686414
pantoate	Cofactors and Vitamins	Pantothenate and CoA Metabolism	-0.066839141	0.054990488	0.224533934	0.333686414
1,3-dimethylurate	Xenobiotics	Xanthine Metabolism	-0.053719421	0.0442699	0.225167722	0.333686414
N-acetylhistamine	Amino Acid	Histidine Metabolism	0.151225288	0.124487721	0.225210016	0.333686414
tyramine O-sulfate	Amino Acid	Tyrosine Metabolism	0.096392506	0.079437875	0.225276593	0.333686414
naproxen	Xenobiotics	Drug - Analgesics, Anesthetics	-1.653320761	1.336465479	0.22565215	0.333686414
4-hydroxyhippurate	Xenobiotics	Benzoate Metabolism	-0.055725528	0.046049239	0.226427931	0.333686414
1,2-dipalmitoyl-GPC (16:0/16:0)	Lipid	Phosphatidylcholine (PC)	-0.018021	0.01489822	0.226626547	0.333686414
7-hydroxywarfarin	Xenobiotics	Drug - Cardiovascular	1.734811791	1.144121481	0.226711579	0.333686414
3,4-dihydroxybutyrate	Lipid	Fatty Acid, Dihydroxy	0.02826495	0.023505667	0.229376463	0.337050703
indolelactate	Amino Acid	Tryptophan Metabolism	-0.018200382	0.015164778	0.230267017	0.337800955
isobutyrylcarnitine (C4)	Amino Acid	Leucine, Isoleucine and Valine Metabolism	-0.040576453	0.03393045	0.231943781	0.3397002
inosine 5'-monophosphate (IMP)	Nucleotide	Purine Metabolism, (Hypo)Xanthine/Inosine containing	-0.088004992	0.073700008	0.232974002	0.340647841
phenyllactate (PLA)	Amino Acid	Phenylalanine Metabolism	0.020262103	0.017174602	0.238284163	0.3478401
tadalafil	Xenobiotics	Drug - Cardiovascular	-0.675651205	0.56222855	0.239187372	0.348514194
2-methoxyresorcinol sulfate	Xenobiotics	Chemical	-0.134508678	0.114230279	0.239530003	0.348514194
tramadol	Xenobiotics	Drug - Analgesics, Anesthetics	0.313552901	0.24985712	0.241111282	0.350241715
1-stearoyl-2-arachidonoyl-GPS (18:0/20:4)	Lipid	Phosphatidylserine (PS)	-0.073557034	0.062805259	0.24182774	0.350648899
trans-urocanate	Amino Acid	Histidine Metabolism	-0.039102323	0.033437182	0.242426354	0.350648899
hydroxycotinine	Xenobiotics	Tobacco Metabolite	0.138264976	0.118142143	0.242574885	0.350648899
desmethylnaproxen sulfate	Xenobiotics	Drug - Analgesics, Anesthetics	-2.167909949	1.647712462	0.245367052	0.354109268
nisinate (24:6n3)	Lipid	Long Chain Polyunsaturated Fatty Acid (n3 and n6)	0.054464442	0.046907047	0.245872786	0.354264031
allantoin	Nucleotide	Purine Metabolism, (Hypo)Xanthine/Inosine containing	0.01803372	0.015707757	0.251125733	0.361247212
2-piperidinone	Xenobiotics	Food Component/Plant	-0.060052918	0.052418844	0.252134423	0.362112281
1-oleoyl-GPC (18:1)	Lipid	Lysophospholipid	-0.015709628	0.013725267	0.252573098	0.362157233
tetrahydrocortisol sulfate (1)	Lipid	Corticosteroids	0.053995175	0.047261062	0.25359538	0.363037508
cholesterol	Lipid	Sterol	-0.013861144	0.012148453	0.254066426	0.363127094
4-acetylphenol sulfate	Xenobiotics	Benzoate Metabolism	-0.084316882	0.074184549	0.256320321	0.365218199
alpha-hydroxymetoprolol	Xenobiotics	Drug - Cardiovascular	-0.774427305	0.662761643	0.256351132	0.365218199
3-formylindole	Xenobiotics	Food Component/Plant	-0.018222272	0.01626389	0.262722988	0.373697179
pregnenetriol disulfate*	Lipid	Pregnenolone Steroids	-0.041654051	0.037329076	0.264666124	0.375859719
adenine	Nucleotide	Purine Metabolism, Adenine containing	-0.014282587	0.012811886	0.265123955	0.375909404
1-ribosyl-imidazoleacetate*	Amino Acid	Histidine Metabolism	-0.022316474	0.020143865	0.268107947	0.379534976
xanthurenate	Amino Acid	Tryptophan Metabolism	-0.03501455	0.031729469	0.269983875	0.381582933
cholic acid glucuronide	Lipid	Primary Bile Acid Metabolism	0.084908978	0.077137802	0.271383213	0.382951867
phenol sulfate	Amino Acid	Tyrosine Metabolism	-0.048586341	0.04434378	0.273402771	0.385190274
androstenediol (3alpha, 17alpha) monosulfate (3)	Lipid	Androgenic Steroids	-0.038853417	0.0361779	0.283021409	0.398110811
guanidinoacetate	Amino Acid	Creatine Metabolism	-0.033614467	0.03164482	0.288312896	0.404903992
picolinate	Amino Acid	Tryptophan Metabolism	-0.028701305	0.027044319	0.288761677	0.404903992
1-methylguanidine	Amino Acid	Guanidino and Acetamido Metabolism	-0.032291486	0.030720837	0.293411409	0.410775972
3-hydroxybutyroylglycine**	Lipid	Fatty Acid Metabolism (Acyl Glycine)	-0.013560505	0.01300584	0.297286518	0.415546721
ibuprofen	Xenobiotics	Drug - Analgesics, Anesthetics	0.169899525	0.164056035	0.300927666	0.419975973
sphinganine	Lipid	Sphingolipid Synthesis	0.043535873	0.042208872	0.302739175	0.421841891
glutarylcarnitine (C5-DC)	Amino Acid	Lysine Metabolism	-0.038747662	0.037638669	0.303497326	0.422236498
hydantoin-5-propionate	Amino Acid	Histidine Metabolism	-0.040662802	0.039560814	0.304263628	0.422641196
3-hydroxyphenylacetoylglutamine	Peptide	Acetylated Peptides	-0.044840892	0.044092065	0.309463935	0.429194132
N-delta-acetylornithine	Amino Acid	Urea cycle; Arginine and Proline Metabolism	-0.035450701	0.034926732	0.310273763	0.429647002
3-(4-hydroxyphenyl)lactate	Amino Acid	Tyrosine Metabolism	-0.016716945	0.01652727	0.311956714	0.431305629
5-hydroxyindole sulfate	Amino Acid	Tryptophan Metabolism	-0.050174304	0.049771521	0.313727489	0.433080338
2'-deoxyuridine	Nucleotide	Pyrimidine Metabolism, Uracil containing	-0.028406777	0.028299817	0.315697892	0.435124692
resveratrol disulfate (1)*	Xenobiotics	Food Component/Plant	0.19009157	0.189204193	0.316926973	0.436142537
methyl glucopyranoside (alpha + beta)	Xenobiotics	Food Component/Plant	-0.051067043	0.05127606	0.319454772	0.438315315
stachydrine	Xenobiotics	Food Component/Plant	0.070683953	0.071006873	0.319682093	0.438315315
5-hydroxyhexanoate	Lipid	Fatty Acid, Monohydroxy	-0.039893851	0.040089162	0.319984971	0.438315315
carboxyethyl-GABA	Amino Acid	Glutamate Metabolism	0.02459418	0.02484499	0.322393707	0.440935393
mannonate*	Xenobiotics	Food Component/Plant	-0.018483055	0.01870968	0.32337257	0.441255345
11-ketoetiocholanolone glucuronide	Lipid	Androgenic Steroids	-0.037370262	0.037841505	0.323620343	0.441255345
diclofenac	Xenobiotics	Drug - Analgesics, Anesthetics	-0.639035939	0.638867931	0.324461783	0.441725153
ethyl beta-glucopyranoside	Xenobiotics	Food Component/Plant	-0.07978456	0.081206468	0.326025298	0.443175062
vanillic alcohol sulfate	Amino Acid	Tyrosine Metabolism	0.150220033	0.15432587	0.331120853	0.448908016
ranitidine	Xenobiotics	Drug - Gastrointestinal	-0.832547751	0.834980903	0.331252709	0.448908016
4-imidazoleacetate	Amino Acid	Histidine Metabolism	0.033810662	0.035093833	0.335588997	0.453606343
docosahexaenoylcholine	Lipid	Fatty Acid Metabolism (Acyl Choline)	0.035156039	0.036502943	0.335740128	0.453606343
tauro-beta-muricholate	Lipid	Primary Bile Acid Metabolism	-0.071474299	0.074381968	0.336892329	0.453949795
N-acetyl-cadaverine	Amino Acid	Lysine Metabolism	0.060000111	0.062463552	0.337015596	0.453949795
hydroquinone sulfate	Xenobiotics	Drug - Topical Agents	0.038500666	0.040258285	0.339107616	0.456076658
gamma-CEHC glucuronide*	Cofactors and Vitamins	Tocopherol Metabolism	-0.037922667	0.040234372	0.346154562	0.464851066
4-acetamidophenol	Xenobiotics	Drug - Analgesics, Anesthetics	0.267536516	0.283946237	0.346741474	0.464936908
S-adenosylhomocysteine (SAH)	Amino Acid	Methionine, Cysteine, SAM and Taurine Metabolism	-0.016364475	0.017413259	0.347500725	0.46525323
aconitate [cis or trans]	Energy	TCA Cycle	0.013072076	0.013987707	0.350180435	0.46813595
O-desmethyltramadol glucuronide	Xenobiotics	Drug - Analgesics, Anesthetics	-0.257351428	0.260168531	0.351549281	0.469260226
ribulonate/xylulonate/lyxonate*	Carbohydrate	Pentose Metabolism	-0.023739985	0.025678226	0.355373374	0.473653568
1,7-dimethylurate	Xenobiotics	Xanthine Metabolism	-0.052284796	0.05685402	0.357919469	0.476332946
6-bromotryptophan	Amino Acid	Tryptophan Metabolism	0.015992553	0.017496149	0.360836184	0.478956295
meloxicam	Xenobiotics	Drug - Analgesics, Anesthetics	-0.417572682	0.454107609	0.360968186	0.478956295
oleoylcholine	Lipid	Fatty Acid Metabolism (Acyl Choline)	-0.030711126	0.033724555	0.362651998	0.480473363
andro steroid monosulfate C19H28O6S (1)*	Lipid	Androgenic Steroids	-0.044312643	0.048839586	0.364395236	0.482064531
3-hydroxy-2-ethylpropionate	Amino Acid	Leucine, Isoleucine and Valine Metabolism	-0.017057676	0.019039399	0.37044666	0.488842985
THC carboxylic acid	Xenobiotics	Drug - Psychoactive	0.896259241	0.911486609	0.370618866	0.488842985
quinolinate	Cofactors and Vitamins	Nicotinate and Nicotinamide Metabolism	-0.021566717	0.02417879	0.372558467	0.4906733
metoprolol	Xenobiotics	Drug - Cardiovascular	0.541849085	0.58256619	0.376589129	0.49524813
adenosine 5'-monophosphate (AMP)	Nucleotide	Purine Metabolism, Adenine containing	-0.027071011	0.030877474	0.380781796	0.500022181
homovanillate (HVA)	Amino Acid	Tyrosine Metabolism	0.028327846	0.032437667	0.382676287	0.50176876
cytidine	Nucleotide	Pyrimidine Metabolism, Cytidine containing	-0.021031397	0.024130692	0.383591498	0.502228044
pregnanolone/allopregnanolone sulfate	Lipid	Progestin Steroids	0.063614203	0.073118724	0.384491669	0.502666314
2-naphthol sulfate	Xenobiotics	Chemical	0.047410145	0.05465355	0.385838267	0.503686078
N-methylhydroxyproline**	Amino Acid	Urea cycle; Arginine and Proline Metabolism	0.055963892	0.064828879	0.388163488	0.505978506
1-stearoyl-2-oleoyl-GPS (18:0/18:1)	Lipid	Phosphatidylserine (PS)	-0.051157712	0.059757122	0.392153372	0.510380065
13-HODE + 9-HODE	Lipid	Fatty Acid, Monohydroxy	-0.025667023	0.030019667	0.392688374	0.510380065
2-O-methylascorbic acid	Cofactors and Vitamins	Ascorbate and Aldarate Metabolism	0.018410775	0.021606675	0.394306423	0.511734905
palmitoylcarnitine (C16)	Lipid	Fatty Acid Metabolism (Acyl Carnitine, Long Chain Saturated)	0.018665617	0.022228588	0.401209153	0.51993431
arabonate/xylonate	Carbohydrate	Pentose Metabolism	-0.018262531	0.021799589	0.402313522	0.520606581
21-hydroxypregnenolone monosulfate (1)	Lipid	Pregnenolone Steroids	-0.038471125	0.045982293	0.403009709	0.520749464
N-methylproline	Amino Acid	Urea cycle; Arginine and Proline Metabolism	0.055299254	0.066425673	0.405264594	0.522903083
Fibrinopeptide B (1-13)**	Peptide	Fibrinogen Cleavage Peptide	-0.32644898	0.391779852	0.40728326	0.524746113
glucose	Carbohydrate	Glycolysis, Gluconeogenesis, and Pyruvate Metabolism	0.008571515	0.010393715	0.409687334	0.527079652
3-methyl catechol sulfate (1)	Xenobiotics	Benzoate Metabolism	-0.069326302	0.084387283	0.411519403	0.528671603
5alpha-androstan-3beta,17beta-diol monosulfate (2)	Lipid	Androgenic Steroids	0.037606562	0.045876006	0.412507209	0.529175915
propyl 4-hydroxybenzoate sulfate	Xenobiotics	Benzoate Metabolism	-0.110608676	0.135363126	0.414291945	0.530699624
ribitol	Carbohydrate	Pentose Metabolism	0.015721964	0.019426275	0.418476431	0.535288557
indolepropionate	Amino Acid	Tryptophan Metabolism	-0.043454388	0.054337107	0.424005283	0.541345369
celecoxib	Xenobiotics	Drug - Analgesics, Anesthetics	0.918141399	1.123348839	0.424429384	0.541345369
4-chlorobenzoic acid	Xenobiotics	Chemical	0.021184904	0.027546553	0.442074126	0.563042834
thyroxine	Amino Acid	Tyrosine Metabolism	-0.011922257	0.015684269	0.447294432	0.568876609
isovalerate (i5:0)	Amino Acid	Leucine, Isoleucine and Valine Metabolism	0.014117502	0.018686061	0.450065526	0.571583218
3-hydroxyhippurate sulfate	Xenobiotics	Benzoate Metabolism	-0.054346562	0.073110588	0.457478766	0.579705327
perfluorooctanoate (PFOA)	Xenobiotics	Chemical	-0.027601296	0.037161792	0.457765062	0.579705327
N6-methyllysine	Amino Acid	Lysine Metabolism	0.033899071	0.046317652	0.464358417	0.587218539
fructose	Carbohydrate	Fructose, Mannose and Galactose Metabolism	0.012180479	0.016707041	0.466080943	0.5885596
amoxicillin	Xenobiotics	Drug - Antibiotic	1.517525099	2.02898461	0.467821354	0.58991941
N-acetylasparagine	Amino Acid	Alanine and Aspartate Metabolism	-0.024663702	0.034320976	0.472519616	0.594999913
leucylglycine	Peptide	Dipeptide	0.064999975	0.091324672	0.478088863	0.601161243
doxycycline	Xenobiotics	Drug - Antibiotic	0.282484661	0.265383197	0.480134633	0.602880916
sphingosine	Lipid	Sphingosines	0.024511995	0.035103678	0.485141895	0.60830909
N-acetyl-beta-alanine	Nucleotide	Pyrimidine Metabolism, Uracil containing	0.016422971	0.023574793	0.486164118	0.608732254
Urolithin B glucuronide	Xenobiotics	Bacterial/Fungal	-0.176281827	0.252298762	0.486870484	0.608759297
16a-hydroxy DHEA 3-sulfate	Lipid	Androgenic Steroids	-0.034113331	0.04956739	0.491423319	0.613588947
cysteinylglycine	Amino Acid	Glutathione Metabolism	0.017805933	0.025996419	0.493506158	0.61532535
2-hydroxysebacate	Lipid	Fatty Acid, Dicarboxylate	-0.021480412	0.031456168	0.494826234	0.616107174
4-vinylphenol sulfate	Xenobiotics	Benzoate Metabolism	-0.039262739	0.057963318	0.49827776	0.619536963
maleate	Lipid	Fatty Acid, Dicarboxylate	0.023432271	0.035023987	0.503605061	0.625286173
N-acetylkynurenine (2)	Amino Acid	Tryptophan Metabolism	-0.035171449	0.053043589	0.507509144	0.629254713
citalopram propionate*	Xenobiotics	Drug - Psychoactive	-0.260202714	0.383460794	0.509313932	0.630612932
alpha-hydroxyisocaproate	Amino Acid	Leucine, Isoleucine and Valine Metabolism	-0.013350031	0.020326536	0.51142729	0.632348903
bradykinin, hydroxy-pro(3)	Peptide	Polypeptide	-0.197671417	0.298767948	0.512426446	0.632704321
taurodeoxycholic acid 3-sulfate	Lipid	Secondary Bile Acid Metabolism	-0.037195532	0.05692563	0.51361266	0.633289396
suberate (C8-DC)	Lipid	Fatty Acid, Dicarboxylate	-0.022149502	0.03405981	0.515646482	0.634916513
phenol glucuronide	Amino Acid	Tyrosine Metabolism	0.049826136	0.076792703	0.516688764	0.635319932
succinylcarnitine (C4-DC)	Energy	TCA Cycle	0.017132897	0.026575155	0.519238118	0.637572772
pantoprazole	Xenobiotics	Drug - Gastrointestinal	-0.778759611	1.20835355	0.523719265	0.642188175
Gliclazide	Xenobiotics	Drug - Metabolic	0.192372308	0.303105936	0.526368867	0.644548103
oxypurinol	Xenobiotics	Drug - Metabolic	-0.269084703	0.426568195	0.529129288	0.647037053
4-acetamidobenzoate	Xenobiotics	Chemical	0.05186869	0.082578003	0.530389417	0.647687076
glucuronide of C10H18O2 (7)*	Partially Characterized Molecules	Partially Characterized Molecules	-0.056904281	0.090921622	0.531542509	0.647847756
orotidine	Nucleotide	Pyrimidine Metabolism, Orotate containing	-0.019819188	0.031768582	0.532835412	0.647847756
N-(2-furoyl)glycine	Xenobiotics	Food Component/Plant	0.047529514	0.076277482	0.533344104	0.647847756
carnitine	Lipid	Carnitine Metabolism	-0.0071169	0.011425094	0.533435948	0.647847756
N4-acetyl-5-hydroxysulfamethoxazole*	Xenobiotics	Drug - Antibiotic	-0.381027825	0.595441758	0.536617009	0.650383034
diphenhydramine	Xenobiotics	Drug - Respiratory	0.495095688	0.789380217	0.536986667	0.650383034
N-acetyl-3-methylhistidine*	Amino Acid	Histidine Metabolism	-0.032777287	0.055756259	0.556876995	0.673555985
4-hydroxyphenylacetate	Amino Acid	Phenylalanine Metabolism	0.020117204	0.034551796	0.560505038	0.677023069
3-hydroxypyridine sulfate	Xenobiotics	Chemical	-0.054921286	0.095717521	0.566206811	0.682270268
5-HETE	Lipid	Eicosanoid	0.018686602	0.032581008	0.566384092	0.682270268
arabitol/xylitol	Carbohydrate	Pentose Metabolism	-0.009310414	0.016319348	0.568417503	0.68379318
ferulic acid 4-sulfate	Xenobiotics	Food Component/Plant	0.037210476	0.065585384	0.570617831	0.684855034
2-hydroxybutyrate/2-hydroxyisobutyrate	Amino Acid	Glutathione Metabolism	-0.016390501	0.028910344	0.570840922	0.684855034
4-acetamidophenylglucuronide	Xenobiotics	Drug - Analgesics, Anesthetics	0.163018211	0.288495699	0.572300032	0.685680227
resveratrol sulfate (2)*	Xenobiotics	Food Component/Plant	-0.141844613	0.248556686	0.578751128	0.692476114
glutarate (C5-DC)	Lipid	Fatty Acid, Dicarboxylate	-0.019323132	0.034881742	0.579698503	0.692677378
docosapentaenoate (n6 DPA; 22:5n6)	Lipid	Long Chain Polyunsaturated Fatty Acid (n3 and n6)	0.015365786	0.028052331	0.583946319	0.69681648
N-acetylneuraminate	Carbohydrate	Aminosugar Metabolism	0.011006129	0.020194046	0.585826201	0.698122644
glycerol 3-phosphate	Lipid	Glycerolipid Metabolism	-0.015071608	0.02775077	0.58714067	0.698752417
Fibrinopeptide A, des-ala(1)*	Peptide	Fibrinogen Cleavage Peptide	-0.131984589	0.245943467	0.592117646	0.702526356
salicyluric glucuronide*	Xenobiotics	Drug - Analgesics, Anesthetics	-0.04816592	0.089860513	0.592147402	0.702526356
ketopioglitazone	Xenobiotics	Drug - Metabolic	0.199741644	0.369104361	0.592682527	0.702526356
1-linoleoyl-GPA (18:2)*	Lipid	Lysophospholipid	-0.015214948	0.028496486	0.59347827	0.702532865
levetiracetam	Xenobiotics	Drug - Neurological	-0.358008811	0.689383326	0.605701393	0.716048588
urate	Nucleotide	Purine Metabolism, (Hypo)Xanthine/Inosine containing	-0.006345551	0.012541986	0.612972166	0.722943343
argininate*	Amino Acid	Urea cycle; Arginine and Proline Metabolism	0.013822253	0.027334149	0.613160046	0.722943343
dehydroepiandrosterone sulfate (DHEA-S)	Lipid	Androgenic Steroids	-0.016151162	0.032061142	0.614505459	0.723570003
N,N-dimethyl-5-aminovalerate	Amino Acid	Lysine Metabolism	-0.024172876	0.048277555	0.616676037	0.72516534
fluconazole	Xenobiotics	Drug - Antibiotic	-0.578879852	1.144537528	0.62036495	0.728539551
eugenol sulfate	Xenobiotics	Food Component/Plant	-0.043287956	0.088565428	0.625091488	0.733121811
erythritol	Xenobiotics	Food Component/Plant	0.011491957	0.023700695	0.627836912	0.735371561
3-(N-acetyl-L-cystein-S-yl) acetaminophen	Xenobiotics	Drug - Analgesics, Anesthetics	0.118412003	0.245176824	0.629691112	0.736572893
N6,N6-dimethyllysine	Amino Acid	Lysine Metabolism	0.014321008	0.029836501	0.631318011	0.737505535
dimethylglycine	Amino Acid	Glycine, Serine and Threonine Metabolism	0.008912377	0.01865121	0.632832793	0.738070128
dihydroferulate	Xenobiotics	Food Component/Plant	-0.031590328	0.066229624	0.633461763	0.738070128
3-indoleglyoxylic acid	Xenobiotics	Food Component/Plant	-0.011808255	0.025121731	0.638398512	0.74284853
cholate	Lipid	Primary Bile Acid Metabolism	0.03762664	0.080590594	0.640655075	0.74449982
2-hydroxyacetaminophen sulfate*	Xenobiotics	Drug - Analgesics, Anesthetics	0.126840343	0.277011357	0.647381378	0.751334263
N2-acetyl,N6-methyllysine	Amino Acid	Lysine Metabolism	0.029489892	0.064630046	0.64825697	0.751369552
palmitoylcholine	Lipid	Fatty Acid Metabolism (Acyl Choline)	0.0136418	0.030282597	0.652429767	0.755221436
formiminoglutamate	Amino Acid	Histidine Metabolism	0.017557139	0.039145959	0.653909525	0.755950023
caffeic acid sulfate	Xenobiotics	Food Component/Plant	0.036807533	0.083121055	0.657974576	0.759661556
3-(methylthio)acetaminophen sulfate*	Xenobiotics	Drug - Analgesics, Anesthetics	-0.089968986	0.204053659	0.659571513	0.760517607
1-linoleoyl-2-arachidonoyl-GPC (18:2/20:4n6)*	Lipid	Phosphatidylcholine (PC)	-0.00828039	0.018939548	0.662030625	0.762364281
lanthionine	Amino Acid	Methionine, Cysteine, SAM and Taurine Metabolism	-0.024641819	0.056561533	0.663166767	0.762684678
indoleacetylglutamine	Amino Acid	Tryptophan Metabolism	0.020252571	0.047080477	0.667152397	0.766277107
methionine sulfoxide	Amino Acid	Methionine, Cysteine, SAM and Taurine Metabolism	0.007468317	0.017463879	0.668973952	0.767377863
galactonate	Carbohydrate	Fructose, Mannose and Galactose Metabolism	0.025882208	0.06087282	0.670772315	0.768449212
undecanedioate (C11-DC)	Lipid	Fatty Acid, Dicarboxylate	-0.008615958	0.020619727	0.676124949	0.773584402
losartan	Xenobiotics	Drug - Cardiovascular	-1.497630826	2.71369868	0.678962851	0.775626611
alpha-ketobutyrate	Amino Acid	Methionine, Cysteine, SAM and Taurine Metabolism	-0.014900979	0.036076683	0.679654815	0.775626611
epiandrosterone sulfate	Lipid	Androgenic Steroids	-0.016592729	0.040647783	0.683181467	0.778124698
stearoylcarnitine (C18)	Lipid	Fatty Acid Metabolism (Acyl Carnitine, Long Chain Saturated)	-0.010355152	0.02540166	0.683594363	0.778124698
metformin	Xenobiotics	Drug - Metabolic	-0.111668318	0.278928353	0.68913596	0.782789818
myo-inositol	Lipid	Inositol Metabolism	0.008549104	0.021390063	0.689453799	0.782789818
1-oleoyl-GPI (18:1)	Lipid	Lysophospholipid	0.012590453	0.032178401	0.69565476	0.788822808
phenolphthalein beta-D-glucuronide	Xenobiotics	Chemical	0.902612188	2.242612508	0.703959335	0.797222738
choline phosphate	Lipid	Phospholipid Metabolism	-0.003605271	0.009625081	0.708034569	0.800374597
16-hydroxypalmitate	Lipid	Fatty Acid, Monohydroxy	-0.008689196	0.023307021	0.709340908	0.800374597
theophylline	Xenobiotics	Xanthine Metabolism	0.018587298	0.049874894	0.7094434	0.800374597
1,2,3-benzenetriol sulfate (2)	Xenobiotics	Chemical	0.052475999	0.142074554	0.712044678	0.801908627
perindopril	Xenobiotics	Drug - Cardiovascular	0.89015314	2.197749694	0.712607217	0.801908627
3-(cystein-S-yl)acetaminophen*	Xenobiotics	Drug - Analgesics, Anesthetics	0.08714208	0.237850206	0.714460372	0.802977586
imidazole propionate	Amino Acid	Histidine Metabolism	0.014322859	0.039732678	0.71854462	0.806037536
metoprolol acid metabolite*	Xenobiotics	Drug - Cardiovascular	0.152049474	0.421239364	0.718996362	0.806037536
alpha-CMBHC glucuronide	Cofactors and Vitamins	Tocopherol Metabolism	-0.022346932	0.06230428	0.719954836	0.806095528
sulfate of piperine metabolite C16H19NO3 (2)*	Xenobiotics	Food Component/Plant	-0.01905192	0.053389704	0.721266508	0.806548335
2,3-dihydroxy-5-methylthio-4-pentenoate (DMTPA)*	Amino Acid	Methionine, Cysteine, SAM and Taurine Metabolism	-0.003734242	0.010628669	0.725386613	0.810136557
piperine	Xenobiotics	Food Component/Plant	-0.022388686	0.064135412	0.727076463	0.811004988
N-formylphenylalanine	Amino Acid	Tyrosine Metabolism	0.013638088	0.03931857	0.728754715	0.811039821
carbamazepine	Xenobiotics	Drug - Neurological	-5.572519765	13.99222537	0.728932302	0.811039821
dexlansoprazole	Xenobiotics	Drug - Gastrointestinal	0.416677259	1.129608885	0.730920446	0.812235345
3-hydroxystachydrine*	Xenobiotics	Food Component/Plant	-0.035570269	0.104945133	0.734717789	0.815181244
N2-acetyl,N6,N6-dimethyllysine	Amino Acid	Lysine Metabolism	0.019709291	0.058308803	0.735405352	0.815181244
2-methoxyacetaminophen glucuronide*	Xenobiotics	Drug - Analgesics, Anesthetics	-0.087809308	0.26278241	0.738599804	0.815979035
8-methoxykynurenate	Amino Acid	Tryptophan Metabolism	0.015637375	0.046881545	0.738844784	0.815979035
pipecolate	Amino Acid	Lysine Metabolism	-0.009368427	0.02809945	0.738878653	0.815979035
lithocholate sulfate (1)	Lipid	Secondary Bile Acid Metabolism	0.020686914	0.062744069	0.741675842	0.817535715
3-hydroxyisobutyrate	Amino Acid	Leucine, Isoleucine and Valine Metabolism	-0.009603493	0.02918063	0.742127471	0.817535715
4-methoxyphenol sulfate	Amino Acid	Tyrosine Metabolism	-0.013430666	0.042877803	0.754158423	0.829760939
lithocholic acid sulfate (2)	Lipid	Secondary Bile Acid Metabolism	0.029246857	0.094259745	0.756485453	0.831292419
furosemide	Xenobiotics	Drug - Cardiovascular	-0.265328595	0.872659271	0.76478291	0.838359523
4-methylbenzenesulfonate	Xenobiotics	Chemical	0.027091144	0.090519566	0.764802669	0.838359523
acesulfame	Xenobiotics	Food Component/Plant	0.057139412	0.195816988	0.770573658	0.843645298
sulfate*	Xenobiotics	Chemical	0.002940896	0.010326173	0.775837778	0.848363818
gamma-glutamylhistidine	Peptide	Gamma-glutamyl Amino Acid	0.003651547	0.012958508	0.778146524	0.849843071
N-acetylcitrulline	Amino Acid	Urea cycle; Arginine and Proline Metabolism	0.015011456	0.054319341	0.782339738	0.853374266
N-acetylhistidine	Amino Acid	Histidine Metabolism	0.007679981	0.028213557	0.785509857	0.855782184
N6-acetyllysine	Amino Acid	Lysine Metabolism	-0.004294905	0.01605629	0.789129882	0.858673764
N-methylpipecolate	Xenobiotics	Bacterial/Fungal	-0.011102105	0.042103646	0.792061938	0.860810591
salicylate	Xenobiotics	Drug - Topical Agents	-0.015048363	0.059566239	0.800588103	0.869014437
indapamide	Xenobiotics	Drug - Cardiovascular	-0.270504119	0.859759091	0.805944164	0.873020275
fluoxetine	Xenobiotics	Drug - Psychoactive	-0.788960942	2.514664068	0.806456222	0.873020275
3-methoxycatechol sulfate (1)	Xenobiotics	Benzoate Metabolism	-0.02220173	0.091235338	0.807777285	0.873020275
pioglitazone	Xenobiotics	Drug - Metabolic	-0.552771623	2.13183809	0.808206622	0.873020275
o-hydroxyatorvastatin	Xenobiotics	Drug - Metabolic	0.097075174	0.405016822	0.814050533	0.877490604
sulfate of piperine metabolite C16H19NO3 (3)*	Xenobiotics	Food Component/Plant	-0.011969851	0.051053101	0.814665852	0.877490604
glycerophosphorylcholine (GPC)	Lipid	Phospholipid Metabolism	-0.002451204	0.010491883	0.81530623	0.877490604
phenylacetylmethionine	Peptide	Acetylated Peptides	-0.028453089	0.123749283	0.818561883	0.879929279
N-acetylglutamate	Amino Acid	Glutamate Metabolism	0.005382518	0.024718539	0.827655211	0.88862981
1-linoleoyl-2-linolenoyl-GPC (18:2/18:3)*	Lipid	Phosphatidylcholine (PC)	-0.007364782	0.035047956	0.833594769	0.893430766
4-acetaminophen sulfate	Xenobiotics	Drug - Analgesics, Anesthetics	0.054922819	0.262164916	0.834136711	0.893430766
alpha-tocopherol	Cofactors and Vitamins	Tocopherol Metabolism	-0.003853688	0.0185722	0.835650353	0.893974926
norfluoxetine	Xenobiotics	Drug - Psychoactive	0.426738249	1.948983402	0.840736019	0.897640023
cysteine sulfinic acid	Amino Acid	Methionine, Cysteine, SAM and Taurine Metabolism	-0.008242355	0.041102247	0.84109577	0.897640023
4-methylguaiacol sulfate	Xenobiotics	Benzoate Metabolism	0.015000653	0.07531607	0.84218032	0.89771979
taurocholenate sulfate*	Lipid	Secondary Bile Acid Metabolism	0.007490622	0.039360647	0.849094821	0.904006343
glucuronide of C10H18O2 (1)*	Partially Characterized Molecules	Partially Characterized Molecules	-0.020540919	0.117055801	0.860767886	0.915338099
3-methylglutaconate	Amino Acid	Leucine, Isoleucine and Valine Metabolism	-0.005775293	0.033674849	0.863855592	0.91752404
maltose	Carbohydrate	Glycogen Metabolism	-0.008058505	0.048299315	0.867517581	0.920313998
4-methyl-2-oxopentanoate	Amino Acid	Leucine, Isoleucine and Valine Metabolism	-0.002925283	0.018042018	0.871220286	0.923140446
3-hydroxycotinine glucuronide	Xenobiotics	Tobacco Metabolite	0.017217954	0.107208521	0.872508801	0.923405147
caprate (10:0)	Lipid	Medium Chain Fatty Acid	0.005625947	0.036048487	0.876002577	0.926000346
ranitidine N-oxide*	Xenobiotics	Drug - Gastrointestinal	0.109021743	0.710472594	0.883074572	0.932367333
histidine	Amino Acid	Histidine Metabolism	0.001230055	0.00855407	0.885680232	0.934009166
3-hydroxypyridine glucuronide	Xenobiotics	Chemical	-0.021107356	0.152842292	0.890249093	0.937638845
atenolol	Xenobiotics	Drug - Cardiovascular	-0.054535744	0.39725072	0.891231523	0.937638845
N-acetylputrescine	Amino Acid	Polyamine Metabolism	-0.001858119	0.013737316	0.892424541	0.937784181
picolinoylglycine	Lipid	Fatty Acid Metabolism (Acyl Glycine)	0.003606525	0.027099283	0.89414561	0.938483409
5alpha-pregnan-diol disulfate	Lipid	Progestin Steroids	-0.009207891	0.070127776	0.895556374	0.93885568
5-methylthioadenosine (MTA)	Amino Acid	Polyamine Metabolism	-0.002285677	0.018104692	0.89955329	0.94193507
beta-alanine	Nucleotide	Pyrimidine Metabolism, Uracil containing	0.003274339	0.026556938	0.901890707	0.943271574
ethylmalonate	Amino Acid	Leucine, Isoleucine and Valine Metabolism	0.004221211	0.035229205	0.904641326	0.945036591
dibutyl sulfosuccinate	Xenobiotics	Chemical	0.004867026	0.042148539	0.908091199	0.947527084
heme	Cofactors and Vitamins	Hemoglobin and Porphyrin Metabolism	0.006619585	0.061791364	0.914717448	0.952491407
warfarin	Xenobiotics	Drug - Cardiovascular	0.111120203	1.033903444	0.914991745	0.952491407
glycodeoxycholate 3-sulfate	Lipid	Secondary Bile Acid Metabolism	-0.005735535	0.055403282	0.91756236	0.953738908
desmethylnaproxen	Xenobiotics	Drug - Analgesics, Anesthetics	0.001858145	0.014405774	0.918335776	0.953738908
HXGXA*	Peptide	Polypeptide	-0.041332025	0.426236336	0.923247052	0.957720687
5alpha-pregnan-3beta-ol,20-one sulfate	Lipid	Progestin Steroids	-0.007787997	0.084488332	0.926582884	0.96006082
lysine	Amino Acid	Lysine Metabolism	-0.000997642	0.011108395	0.928450765	0.960671965
glucuronate	Carbohydrate	Aminosugar Metabolism	0.002170406	0.024469553	0.92933396	0.960671965
bradykinin	Peptide	Polypeptide	-0.01917037	0.223039841	0.931646721	0.961408042
arachidonoylcholine	Lipid	Fatty Acid Metabolism (Acyl Choline)	0.00264286	0.03106271	0.932208923	0.961408042
butyrate/isobutyrate (4:0)	Lipid	Short Chain Fatty Acid	-0.001656073	0.020865212	0.936749218	0.964971095
cotinine N-oxide	Xenobiotics	Tobacco Metabolite	-0.00765831	0.099466334	0.938688701	0.965849833
9,10-DiHOME	Lipid	Fatty Acid, Dihydroxy	0.002972202	0.039871668	0.940590729	0.966688044
isoeugenol sulfate	Xenobiotics	Food Component/Plant	-0.005972236	0.084591455	0.943736947	0.967922216
tryptophan	Amino Acid	Tryptophan Metabolism	0.000787603	0.011204367	0.943969136	0.967922216
methyl indole-3-acetate	Xenobiotics	Food Component/Plant	0.002060146	0.031044613	0.94709976	0.970013464
saccharin	Xenobiotics	Food Component/Plant	-0.018740361	0.320967871	0.953580688	0.97392045
2-methoxyacetaminophen sulfate*	Xenobiotics	Drug - Analgesics, Anesthetics	0.01455677	0.249970157	0.953619217	0.97392045
N-acetyl-aspartyl-glutamate (NAAG)	Amino Acid	Glutamate Metabolism	0.001800122	0.032253331	0.955505519	0.97392045
3-methylcytidine	Nucleotide	Pyrimidine Metabolism, Cytidine containing	0.001222942	0.02234718	0.956365681	0.97392045
pentose acid*	Partially Characterized Molecules	Partially Characterized Molecules	0.002370504	0.043341853	0.956392073	0.97392045
tauroursodeoxycholate	Lipid	Secondary Bile Acid Metabolism	-0.003452307	0.08648996	0.96817446	0.983609367
5-hydroxylysine	Amino Acid	Lysine Metabolism	0.000790979	0.019908426	0.968313157	0.983609367
gabapentin	Xenobiotics	Drug - Neurological	0.155092249	3.883570649	0.970058339	0.983609367
orotate	Nucleotide	Pyrimidine Metabolism, Orotate containing	-0.000949242	0.026498903	0.971429611	0.983609367
ornithine	Amino Acid	Urea cycle; Arginine and Proline Metabolism	0.000509715	0.014233853	0.971438723	0.983609367
N6-succinyladenosine	Nucleotide	Purine Metabolism, Adenine containing	0.000762519	0.022553898	0.973035678	0.983772447
p-hydroxybenzaldehyde	Xenobiotics	Benzoate Metabolism	-0.000481943	0.014678891	0.973812995	0.983772447
4-acetylcatechol sulfate (1)	Xenobiotics	Food Component/Plant	0.002495537	0.089255211	0.97770831	0.986586479
sebacate (C10-DC)	Lipid	Fatty Acid, Dicarboxylate	0.000832476	0.031601098	0.978987721	0.986757465
erythronate*	Carbohydrate	Aminosugar Metabolism	-0.000342048	0.013878959	0.980341435	0.987002871
glucuronide of C10H18O2 (8)*	Partially Characterized Molecules	Partially Characterized Molecules	-0.001604864	0.131750999	0.990285709	0.994276693
4-vinylguaiacol sulfate	Xenobiotics	Food Component/Plant	0.001098097	0.093035678	0.990586713	0.994276693
N2-acetyllysine	Amino Acid	Lysine Metabolism	-0.00050556	0.044419052	0.990921429	0.994276693
gamma-glutamyl-epsilon-lysine	Peptide	Gamma-glutamyl Amino Acid	0.000128499	0.018483305	0.994454012	0.996375571
androsterone sulfate	Lipid	Androgenic Steroids	-0.000223596	0.041138112	0.99566407	0.996375571
homocitrulline	Amino Acid	Urea cycle; Arginine and Proline Metabolism	0.000201759	0.044406658	0.996375571	0.996375571
ciprofloxacin	Xenobiotics	Drug - Antibiotic	9.530348012	NA	NA	NA
atorvastatin (lipitor)	Xenobiotics	Drug - Metabolic	-1.502860091	NA	NA	NA
verapamil	Xenobiotics	Drug - Cardiovascular	0.614568594	NA	NA	NA
hydroxypioglitazone (M-IV)	Xenobiotics	Drug - Metabolic	-0.792522558	NA	NA	NA
chlorthalidone	Xenobiotics	Drug - Cardiovascular	3.694210665	NA	NA	NA
mycophenolic acid	Xenobiotics	Drug - Antiinflammatory, Immunosuppressant	-412.2580819	NA	NA	NA
10-hydroxywarfarin	Xenobiotics	Drug - Cardiovascular	-3.275095871	NA	NA	NA
6-hydroxywarfarin	Xenobiotics	Drug - Cardiovascular	2.292147275	NA	NA	NA
clarithromycin	Xenobiotics	Drug - Antibiotic	-6.491324577	NA	NA	NA
